# Supplementary material for: Genomic reconstruction of transcriptional regulatory networks in lactic acid bacteria
Source: BMC Genomics. 2013 Feb 12;14:94. doi: 10.1186/1471-2164-14-94 (PMC3616900; doi:10.1186/1471-2164-14-94)
Supplement: Additional file 2 — Repertoire of DNA-binding transcriptional factors identified in 15 Streptococcaceae genomes. Description of data: Orthologous groups are sorted by TF family and then by conservancy of each TF group. TFs with regulons reconstructed in this work are highlighted by light blue. [file 1471-2164-14-94-S2.xlsx]

## Sheet: Additional file 2
Additional file 2. Repertoire of DNA-binding transcriptional factors identified in 15 Streptococcaceae genomes
Orthologous groups are sorted by TF family and then by conservancy of each TF group. TFs with regulons reconstructed in this work are highlighted by light blue.
Number of genomes	Family	Name	Function	L. lactis lactis SK11	L. lactis lactis Il1403	S. thermophilus CNRZ1066	S. agalactiae 2603V/R	S. uberis 0140J	S. equi MGCS10565	S. dysgalactiae GGS_124	S. pyogenes M1 GAS	S. gallolyticus UCN34	S. mutans UA159	S. suis 05ZYH33	S. mitis B6	S. pneumoniae TIGR4	S. gordonii CH1	S. sanguinis SK36
4	AbrB											GALLO_1052	SMU.730				SGO_0898	SSA_0909
1	AbrB														smi_0439
8	AraC					str0981	SAG1106	SUB0831		SDEG_0875; SDEG_1413		GALLO_1220	SMU.983				SGO_0284	SSA_0382
7	AraC								Sez_0561	SDEG_1554	SPy_1556				smi_1485	SP_0661	SGO_1175	SSA_1119
4	AraC						SAG1946		Sez_1181	SDEG_1210	SPy_1062
3	AraC													SSU05_0900			SGO_0827	SSA_1313
3	AraC											GALLO_0190	SMU.876	SSU05_1559
3	AraC														smi_1937	SP_0156	SGO_1760
3	AraC								Sez_1497	SDEG_1578	SPy_1587
2	AraC															SP_1899		SSA_1001
2	AraC											GALLO_0893	SMU.1409c
2	AraC																SGO_0479	SSA_0594
2	AraC						SAG0644		Sez_1830
2	AraC			LACR_1597	L0229
1	AraC											GALLO_0510
1	AraC				L143624
1	AraC													SSU05_0167
1	AraC									SDEG_1782
1	AraC														smi_1697
1	AraC															SP_1433
1	AraC												SMU.292
1	AraC											GALLO_1079
1	AraC			LACR_1288
1	AraC																	SSA_0292
1	AraC																	SSA_0418
1	AraC								Sez_1779
1	AraC						SAG0432
1	AraC			LACR_1633
1	AraC							SUB1097
1	AraC											GALLO_1206
1	AraC													SSU05_1910
15	ArgR	ArgR1	Arginine metabolism	LACR_2324	L0110	str0048	SAG2102	SUB1788	Sez_1885	SDEG_2093	SPy_2150	GALLO_2201	SMU.2093	SSU05_2125	smi_0151	SP_2077	SGO_2057	SSA_2261
15	ArgR	AhrC	Arginine metabolism	LACR_0929	L82250	str1214	SAG0500	SUB1272	Sez_0621	SDEG_1482	SPy_1496	GALLO_0631	SMU.584	SSU05_1652	smi_1018	SP_1203	SGO_0697	SSA_0678
11	ArgR	ArgR2	Arginine metabolism				SAG2160	SUB1330	Sez_0566	SDEG_1550	SPy_1549		SMU.2097	SSU05_0631	smi_1000	SP_0893	SGO_1588	SSA_0743
6	ArsR							SUB0455					SMU.1647c	SSU05_1573	smi_0532		SGO_1596	SSA_0734; SSA_0730
5	ArsR									SDEG_2104	SPy_2163				smi_0103		SGO_0367	SSA_2389; SSA_2387; SSA_2289
2	ArsR							SUB1809		SDEG_1204
2	ArsR			LACR_1714	L0249
2	ArsR				L133446							GALLO_0836
1	ArsR											GALLO_0641
1	ArsR						SAG1258
1	ArsR												SMU.2108c
1	ArsR			LACR_1295
1	ArsR																	SSA_2129
3	AsnC								Sez_1393	SDEG_1985	SPy_0216
9	BglG	CelR	Cellobiose utilization					SUB0530	Sez_1282	SDEG_1400	SPy_1325	GALLO_1212	SMU.1599	SSU05_2076		SP_0306	SGO_1579
6	BglG	MtlR	Mannitol utilization	LACR_0028	L30901			SUB0996				GALLO_0994	SMU.1184c			SP_0395
3	BglG	GutR	Sorbitol utilization					SUB1704	Sez_0205				SMU.309
2	BglG									SDEG_0156	SPy_0124
1	BglG																SGO_1647
1	BglG							SUB0144
1	BglG									SDEG_0304
1	BglG											GALLO_2114
1	BglG						SAG1356
1	BglG															SP_1621
1	BglG																SGO_0421
1	BglG							SUB0194
1	BglG											GALLO_0394
1	BglG			LACR_1739
1	BglG											GALLO_0957
11	BglG	SgaR	Ascorbate utilization				SAG1801	SUB1721	Sez_0174	SDEG_2007	SPy_0181	GALLO_2121	SMU.289	SSU05_2056	smi_0225	SP_2032		SSA_2078
8	BglG	SgaR2	Putative ascorbate utilization				SAG0194	SUB1761	Sez_0126	SDEG_0255	SPy_1952			SSU05_0187	smi_0108	SP_2131
15	BirA	BirA	Biotin metabolism	LACR_1952	L0191	str1173	SAG0830	SUB1213	Sez_0678	SDEG_1373	SPy_1362	GALLO_0768	SMU.1578	SSU05_1625	smi_0511	SP_1900	SGO_0903	SSA_0999
5	CcpN	CcpN	Gluconeogenesis				SAG1672	SUB1521		SDEG_1842							SGO_0811	SSA_1054
15	CodY	CodY	Global regulator for nutrient limitation	LACR_0168	L0243	str1635	SAG1675	SUB1528	Sez_0387	SDEG_1848	SPy_1777	GALLO_1876	SMU.1824c	SSU05_0350	smi_0687	SP_1584	SGO_0431	SSA_0566
15	CopY	CopR	Copper uptake	LACR_0889	L45109	str1586	SAG0384	SUB1464	Sez_0447	SDEG_1771	SPy_1717	GALLO_0378	SMU.424	SSU05_0113	smi_1434	SP_0727	SGO_1935; SGO_0289	SSA_0139
2	CopY		Drug resistance - MecR														SGO_1281	SSA_0816
1	CopY		Zinc resistance				SAG1264
8	Crp	ArcR	Arginine catabolism				SAG2161	SUB1329	Sez_0567	SDEG_1549	SPy_1548			SSU05_0623			SGO_1594	SSA_0736
3	Crp						SAG1735		Sez_0320		SPy_1857
2	Crp	FlpA	Heavy metal resistance	LACR_1045	L0239
2	Crp			LACR_2539	L0245
1	Crp							SUB1183
1	Crp											GALLO_0922; GALLO_0934
15	CtsR	CtsR	Stress and heat shock response	LACR_0665	L0223	str0076	SAG1829	SUB1744	Sez_0139	SDEG_2043	SPy_2074	GALLO_2164	SMU.2030	SSU05_1976	smi_2046	SP_2195	SGO_1999	SSA_2200
15	DeoR	FruR	Fructose utilization	LACR_1031	L0031	str0399	SAG1348	SUB0748	Sez_1106	SDEG_0811	SPy_0853	GALLO_1319	SMU.870	SSU05_0822	smi_1359	SP_0875	SGO_1111	SSA_1080
13	DeoR	LacR	Lactose utilization	LACR_D07			SAG1936	SUB1461; SUB0792	Sez_0452	SDEG_1767	SPy_1924; SPy_1712	GALLO_0176	SMU.1498	SSU05_1045	smi_1041	SP_1182	SGO_1527	SSA_1701
12	DeoR	PflR	Formate metabolism	LACR_0839	L0152		fciar	SUB0157	Sez_1814	SDEG_0170	SPy_2054		SMU.491	SSU05_0706		SP_0246	SGO_1793	SSA_0278
4	DeoR					str0219							SMU.507				SGO_0085	SSA_2328
2	DeoR			LACR_1427	L0153
1	DeoR	FucR	Fucose utilization													SP_2168
1	DeoR																	SSA_0707
1	DeoR		Sugar utilization					SUB0284
1	DeoR		Sugar utilization									GALLO_1983
14	DtxR	MntR	Manganese homeostasis	LACR_1369	L84767		SAG1534	SUBp03	Sez_1470	SDEG_0487	SPy_0450	GALLO_1718	SMU.186	SSU05_2087	smi_0645	SP_1638	SGO_1816	SSA_0256
2	Fis																SGO_0351	SSA_2041
2	Fis			LACR_0874	L26721
1	Fis							SUB0244
1	Fis						SAG1926
1	Fis											GALLO_0174
1	Fis													SSU05_1909
13	Fur	PerR	Iron homeostasis; Oxidative stress response	LACR_1568	L105533	str0724	SAG0391	SUB1714	Sez_0184	SDEG_2000	SPy_0187	GALLO_2105	SMU.593	SSU05_0310			SGO_0703	SSA_0686
1	GlnL						SAG2128
15	GntR	NagR	N-acetylglucosamine utilization	LACR_1526	L0151	str0887	SAG0968	SUB0893	Sez_1012	SDEG_0958	SPy_1202	GALLO_1065	SMU.1065c	SSU05_0874	smi_1343	SP_1446	SGO_1121	SSA_1165
14	GntR	YkoI		LACR_0776	L140288	str1558	SAG0845	SUB1195	Sez_0698	SDEG_1356	SPy_1355	GALLO_0774	SMU.1557c		smi_1155	SP_1083	SGO_1398	SSA_1492
13	GntR	PdxR	Pyridoxin metabolism			str1287	SAG0099	SUB0936	Sez_0950	SDEG_1023	SPy_1210	GALLO_1111	SMU.953c	SSU05_0562	smi_0739	SP_1393	SGO_0963	SSA_1401
11	GntR	SPy_1285	Transport			str1435	SAG0938	SUB1003	Sez_0879	SDEG_1097	SPy_1285	GALLO_0987	SMU.1193	SSU05_0541	smi_0581	SP_1714
9	GntR	TreR	Trehalose utilization					SUB1764		SDEG_2070	SPy_2099	GALLO_2176	SMU.2040	SSU05_0232		SP_1885	SGO_1654	SSA_1753
8	GntR	AgaR						SUB0041	Sez_0740	SDEG_0678				SSU05_0448	smi_0078	SP_0058	SGO_0042	SSA_0052
5	GntR	AgaR2						SUB0038	Sez_0737	SDEG_0675	SPy_0715			SSU05_0447
5	GntR						SAG0699	SUB1205	Sez_0687	SDEG_1366				SSU05_1162
5	GntR						SAG1134	SUB0978	Sez_0898	SDEG_1077	SPy_1259
4	GntR								Sez_0987	SDEG_0993	SPy_1179		SMU.1012c
3	GntR								Sez_1508	SDEG_1589	SPy_1602
2	GntR	UxuR	Galacturonate and glucuronate utilization	LACR_1747	L0240
2	GntR	RgrA	Trehalose utilization	LACR_0480	L0150
2	GntR					str1892								SSU05_0395
2	GntR						SAG2073				SPy_1870
1	GntR												SMU.1064c
1	GntR															SP_2020
1	GntR				L0146
1	GntR											GALLO_0168
1	GntR												SMU.640c
1	GntR			LACR_1472
1	GntR											GALLO_0157
1	GntR											GALLO_0876
1	GntR														smi_1691
1	GntR											GALLO_1190
3	GntR	BusR	Betaine utilization	LACR_1543	L75633													SSA_0387
3	GutM							SUB1703	Sez_0206				SMU.310
15	HrcA	HrcA	Heat shock response	LACR_1025	L0212	str0118	SAG0095	SUB1506	Sez_0400	SDEG_1830	SPy_1763	GALLO_0241	SMU.80	SSU05_0298	smi_0353	SP_0515	SGO_0400	SSA_2009
2	HTH_11			LACR_2260	L40104
1	HTH_11											GALLO_0920
1	HTH_11				L108106
5	HxlR			LACR_2476	L30878			SUB1765		SDEG_2071				SSU05_2168
2	HxlR			LACR_1884									SMU.345c; SMU.2125
2	HxlR			LACR_0379	L133547
1	HxlR			LACR_1347
1	HxlR														smi_1783
1	HxlR											GALLO_1947
1	IclR						SAG2119
15	LacI	MalR	Maltose utilization	LACR_1846	L0144	str1014	SAG1440	SUB1142; SUB0235	Sez_1256; Sez_1784	SDEG_1294; SDEG_0221	SPy_1293	GALLO_1398; GALLO_0148	SMU.1566	SSU05_2137	smi_0129	SP_2112	SGO_0100	SSA_2267
15	LacI	CcpA	Global regulator for carbon catabolite repression	LACR_1812	L0143	str0630	SAG0707	SUB0536	Sez_1410	SDEG_0545	SPy_0514	GALLO_1582	SMU.1591	SSU05_1372	smi_0284	SP_1999	SGO_0773	SSA_1576
13	LacI	ScrR	Sucrose utilization			str1737; str1736	SAG1692	SUB1545	Sez_0361	SDEG_1873	SPy_1817	GALLO_1894	SMU.1844	SSU05_1819	smi_1617	SP_1725	SGO_1859	SSA_0454
9	LacI	GalR	Galactose metabolism			str1403			Sez_1740			GALLO_0197	SMU.885	SSU05_0359	smi_0519	SP_1854	SGO_0904	SSA_1000
7	LacI	RbsR2	Ribose utilization	LACR_1803	L0145		SAG0119	SUB1312	Sez_0468	SDEG_1537	SPy_1535
6	LacI	RegR	Hyaluronate utilization				SAG1896		Sez_1309	SDEG_0642	SPy_0627			SSU05_1210		SP_0330
5	LacI	CcpB	Hypothetical	LACR_2447	L0225		SAG0784			SDEG_0462		GALLO_0712
4	LacI	SusR	Fructooligosaccharides utilization					SUB0303						SSU05_1341		SP_1799	SGO_1306
4	LacI	MalR2	Maltose utilization						Sez_1462	SDEG_1299	SPy_1297	GALLO_0752
3	LacI	RliC	Predicted maltodextrin utilization	LACR_0766	L0147					SDEG_1904
2	LacI	SAG1808	Sugar utilization				SAG1808											SSA_2087
1	LacI	OglR	Oligoglucosides utilization										SMU.105
1	LacI	MdxR	Predicted maltodextrin utilization											SSU05_2066
1	LacI	AlsR	Allose utilization	LACR_1640
1	LacI							SUB1607
1	LacI															SP_1821
15	LuxR	VraR	Regulator for cell wall damage	LACR_0967	L0127	str1420	SAG0322	SUB1382	Sez_1553	SDEG_1688	SPy_1621	GALLO_0497	SMU.487	SSU05_0432	smi_1741	SP_0387	SGO_0603	SSA_1842
10	LuxR					str1325			Sez_0583	SDEG_1519		GALLO_0552	SMU.1547c	SSU05_1685	smi_0259	SP_2000	SGO_1731	SSA_1972
5	LuxR	LevR	Fructane utilization					SUB0183				GALLO_0115	SMU.1964c				SGO_1895	SSA_0217
1	LuxR														smi_2008
1	LuxR										SPy_1908
1	LuxR				L0226
1	LuxR								Sez_1115
1	LuxR									SDEG_0685
1	LuxR												SMU.261c
1	LuxR											GALLO_0046
1	LuxR														smi_1457
1	LuxR								Sez_1903
1	LuxR													SSU05_0943
15	LysR	CmbR	Cysteine metabolism	LACR_0375	L0219	str0520	SAG1367	SUB0728	Sez_1132	SDEG_0789	SPy_0824	GALLO_1340	SMU.852	SSU05_0784	smi_0930	SP_0927	SGO_1088	SSA_1068
13	LysR	MtaR	Methionine metabolism			str0872	SAG1176	SUB1044	Sez_1161	SDEG_1187	SPy_0898	GALLO_0943	SMU.1225	SSU05_1012	smi_1461	SP_0676	SGO_1257	SSA_1245
6	LysR	MleR	Malate utilization	LACR_0942	L0148							GALLO_2050	SMU.135				SGO_0370	SSA_0295
6	LysR			LACR_0422	L0217		SAG0691	SUB0924		SDEG_1006		GALLO_0880
4	LysR							SUB1393	Sez_1438	SDEG_1699	SPy_1634
3	LysR	HomR	Homocysteine biosynthesis			str0452						GALLO_1277	SMU.930c
2	LysR											GALLO_0923	SMU.2060
1	LysR																SGO_0265
1	LysR				L0216
1	LysR											GALLO_0697
1	LysR											GALLO_1765
1	LysR				L0215
1	LysR			LACR_2349
1	LysR						SAG1524
1	LysR							SUB1367
1	LysR											GALLO_1592
1	LysR											GALLO_0047
1	LysR											GALLO_1614
1	LysR				L0214
1	LysR											GALLO_0905
1	LysR				L0220
1	LysR											GALLO_1740
8	LytTR	BlpR	Quorum sensing				SAG1957	SUB0498	Sez_0964	SDEG_0515			SMU.1917	SSU05_2090	smi_0365	SP_0526
6	LytTR									SDEG_1970				SSU05_2030	smi_1832	SP_1915	SGO_1739	SSA_1982
5	LytTR					str0052								SSU05_2122	smi_1933	SP_0161	SGO_2054
4	LytTR														smi_2083	SP_2235	SGO_2145	SSA_2378
4	LytTR												SMU.433		smi_1869		SGO_1495	SSA_1676
2	LytTR														smi_0364	SP_0525
2	LytTR						SAG0183						SMU.576
2	LytTR			LACR_0532	L121252
1	LytTR					str1686
1	LytTR														smi_0059
1	LytTR											GALLO_2008
1	LytTR											GALLO_2016
1	LytTR											GALLO_2073
1	LytTR						SAG1016
1	LytTR											GALLO_2015
1	LytTR												SMU.294
1	LytTR												SMU.2080
1	LytTR							SUB1662
1	LytTR			LACR_B4
1	LytTR					str0543
1	LytTR											GALLO_2153
1	LytTR												SMU.1854
1	LytTR													SSU05_2148
1	LytTR												SMU.1070c
1	LytTR									SDEG_0331
15	MarR	FabT	Fatty acid biosynthesis	LACR_0820	L180805	str0381	SAG0343	SUB1501	Sez_0405	SDEG_1823	SPy_1755	GALLO_0334	SMU.1745c	SSU05_1808	smi_1685	SP_0416	SGO_1699	SSA_1941
15	MarR	AdcR	Zinc homeostasis	LACR_2420	L168265	str0185	SAG0154	SUB0110	Sez_0103	SDEG_0126	SPy_0092	GALLO_0079	SMU.1995c	SSU05_0109	smi_2027	SP_2172	SGO_1939	SSA_0135
13	MarR	YjdR	Multidrug resistance transporters			str0432	SAG1332	SUB1690	Sez_0219	SDEG_1978	SPy_0228	GALLO_1290	SMU.921	SSU05_2039	smi_1836	SP_1920	SGO_1752	SSA_0460
11	MarR	SAG1910	Hypothetical			str0065	SAG1910	SUB0258	Sez_1762	SDEG_0248	SPy_1960	GALLO_0210	SMU.124	SSU05_0608			SGO_1299	SSA_1385
4	MarR														smi_0514	SP_1863	SGO_0912	SSA_0984
3	MarR												SMU.441				SGO_1817	SSA_0255
3	MarR			LACR_1629	L182006							GALLO_1870
2	MarR							SUB1349		SDEG_1568
2	MarR														smi_0575	SP_1774
2	MarR												SMU.384					SSA_0315
2	MarR																SGO_1395	SSA_1488
2	MarR																SGO_0682	SSA_0662
2	MarR			LACR_1573	L110960
2	MarR			LACR_0786	L0248
2	MarR			LACR_0742	L114370
2	MarR			LACR_0343	L106489
2	MarR			LACR_0099	L115025
1	MarR				L102062
1	MarR															SP_2062
1	MarR													SSU05_1136
1	MarR													SSU05_1602
1	MarR											GALLO_0863
1	MarR				L140141
1	MarR												SMU.1969c
1	MarR												SMU.1025
1	MarR											GALLO_1286
1	MarR											GALLO_1414
1	MarR												SMU.1097c
1	MarR											GALLO_1421
1	MarR											GALLO_1975
1	MarR						SAG0796
1	MarR																SGO_0840
1	MarR						SAG1332
1	MarR				L131803
1	MarR					str0222
1	MarR				L583407
1	MarR												SMU.632
1	MarR									SDEG_1919
1	MarR											GALLO_1616
1	MarR			LACR_0453
1	MarR							SUB0861
1	MarR											GALLO_2225
13	MerR	GlnR	Nitrogen metabolism	LACR_2513	L67158	str1777	SAG1764	SUB1627		SDEG_1932	SPy_1878	GALLO_1993	SMU.363		smi_0348	SP_0501	SGO_0214	SSA_0306
8	MerR	NmlR	Carbonyl stress response	LACR_2072	L0246		SAG0427	SUB1075				GALLO_0910	SMU.677	SSU05_0503		SP_1856
6	MerR						SAG1972; SAG1655		Sez_1682	SDEG_0376		GALLO_1854	SMU.1790c	SSU05_0380
6	MerR					str1600	SAG1749		Sez_0294	SDEG_1914	SPy_1863	GALLO_1968
4	MerR														smi_1425	SP_0739	SGO_0228	SSA_0322
3	MerR												SMU.526c				SGO_0386	SSA_2022
2	MerR						SAG1255; SAG2024								smi_0885
3	MerR			LACR_1570	L0247							GALLO_0688
2	MerR											GALLO_1795	SMU.2114c
2	MerR			LACR_2240	L35965
2	MerR			LACR_0245	L36748
1	MerR			LACR_1362
1	MerR												SMU.727
1	MerR												SMU.2058
1	MerR			LACR_0626
1	MerR			LACR_0323
1	MerR															SP_1132
1	MerR												SMU.161
1	MerR												SMU.1287
1	MerR											GALLO_1544
10	Mga				L73572		SAG0277	SUB1429		SDEG_1738	SPy_1680			SSU05_0721	smi_2036	SP_2187	SGO_0633	SSA_1825
4	Mga														smi_0555	SP_1800	SGO_1830	SSA_2151
2	Mga								Sez_0163	SDEG_0229
1	Mga								Sez_1823
1	Mga									SDEG_0841
1	Mga									SDEG_0837
1	Mga								Sez_0314
1	Mga															SP_0461
1	Mga										SPy_2019
1	Mga														smi_1532
13	NiaR	NiaR	NAD biosynthesis			str0891	SAG1603	SUB1262	Sez_0636	SDEG_1468	SPy_1427	GALLO_0646	SMU.331	SSU05_2020	smi_1197	SP_1234	SGO_1045	SSA_1349
15	NrdR	NrdR	Ribonucleotide metabolism	LACR_0794	L157023	str0319	SAG1623	SUB0381	Sez_1664	SDEG_0397	SPy0338	GALLO_1824	SMU.1923c	SSU05_1730	smi_0582	SP_1713	SGO_0508	SSA_1807
5	NrtR	NrtR	NAD biosynthesis			str0428								SSU05_1971	smi_2042		SGO_1995	SSA_2193
15	OmpR	CiaR	Global regulator for competence and virulence	LACR_1845	L0135	str0792	SAG0985	SUB0958	Sez_0919	SDEG_1055	SPy_1237	GALLO_1142	SMU.1129	SSU05_1095	smi_0851	SP_0798	SGO_1072	SSA_0959
15	OmpR	VicR	Global regulatory system for cell wall metabolism	LACR_0444	L0125	str1160	SAG0719	SUB0552	Sez_1396	SDEG_0569	SPy_0528	GALLO_1554	SMU.1517	SSU05_1359	smi_1177	SP_1227	SGO_0779	SSA_1565
9	OmpR			LACR_1910	L0133		SAG0976	SUB0917	Sez_1004	SDEG_0976		GALLO_1088	SMU.1008	SSU05_0884
9	OmpR			LACR_1701	L0131	str0317	SAG1625	SUB0379	Sez_1666	SDEG_0395		GALLO_1826	SMU.1924
7	OmpR					str1380	SAG0393		Sez_0311						smi_0092	SP_0083	SGO_1181	SSA_1113
7	OmpR						SAG1328			SDEG_0828	SPy_0874	GALLO_1280	SMU.927				SGO_0485	SSA_1794
6	OmpR					str1336								SSU05_1596	smi_0649	SP_1633	SGO_1505	SSA_1685
5	OmpR													SSU05_1732	smi_1749	SP_0376	SGO_0504	SSA_1810
5	OmpR									SDEG_0927	SPy_2027			SSU05_1661			SGO_1417	SSA_0896
4	OmpR													SSU05_0907	smi_0308		SGO_1908	SSA_0204
4	OmpR												SMU.1038c		smi_1073		SGO_0298	SSA_0401
4	OmpR							SUB0567	Sez_1369	SDEG_0589						SP_2082
3	OmpR						SAG0616								smi_0693	SP_0603
3	OmpR						SAG2054	SUB0192				GALLO_1562
3	OmpR						SAG0123	SUB0203		SDEG_0965
2	OmpR										SPy_1081	GALLO_1104
2	OmpR					str0901							SMU.659
2	OmpR						SAG1961					GALLO_1961
2	OmpR			LACR_1523	L0123
2	OmpR			LACR_1090	L0129
1	OmpR						SAG0712
1	OmpR						SAG2122
1	OmpR															SP_2193
1	OmpR			LACR_C61
1	OmpR			LACR_0898
1	OmpR												SMU.1146c
1	OmpR						SAG1792
1	OmpR	ScnR	Peroxide stress response										SMU.1815
12	PadR	YwzG	Transport			str1989		SUB1811	Sez_1913	SDEG_2112	SPy_2172	GALLO_2226	SMU.1704	SSU05_1131; SSU05_0264	smi_1985	SP_0100	SGO_0052	SSA_2336
4	PadR	PadR	Phenolic acid stress response	LACR_2204	L9255							GALLO_2107		SSU05_1630
3	PadR											GALLO_1728		SSU05_1590		SP_0789
3	PadR														smi_0350		SGO_0396	SSA_2013
2	PadR						SAG2032							SSU05_0401
2	PadR			LACR_2356	L128255
2	PadR			LACR_0345	L108503
1	PadR												SMU.1604c
1	PadR									SDEG_1245
1	PadR						SAG0264
1	PadR																	SSA_1645
1	PadR												SMU.163c
7	PF04394					str1602		SUB1613	Sez_0292	SDEG_1916	SPy_1865						SGO_0230	SSA_0324
15	PurR	PurR	Purine metabolism	LACR_2590	L134453	str1793	SAG1772	SUB1636	Sez_0264	SDEG_1941	SPy_0268	GALLO_2000	SMU.356	SSU05_1988	smi_0302	SP_1979	SGO_0202	SSA_2114
15	Rex	Rex	Energy metabolism	LACR_1156	L71932	str1463	SAG1100	SUB0845	Sez_1050	SDEG_0880	SPy_1120	GALLO_1010	SMU.1053	SSU05_1069	smi_1188	SP_1090	SGO_1228	SSA_1216
4	ROK	CelQ	Cellobiose utilization						Sez_1431					SSU05_0211; SSU05_0210		SP_0473		SSA_0267
10	RpiR	NanR	Sialic acid utilization				SAG0042	SUB1650	Sez_0254	SDEG_1951	SPy_0259			SSU05_1400	smi_0612; smi_0792	SP_1674; SP_1331	SGO_0127	SSA_0081
2	RpiR	GntR	Gluconate utilization	LACR_2498	L54944
2	RpiR	MurR	N-acetylmuramate utilization	LACR_1243	L147291
2	RpiR							SUB1582		SDEG_1409
2	RpiR			LACR_2247	L47971
2	RpiR			LACR_1355	L192289
2	RpiR			LACR_0876	L30185
2	RpiR			LACR_0467	L19721
2	RpiR			LACR_0464	L17893
2	RpiR							SUB0170				GALLO_1071
2	RpiR							SUB0904				GALLO_0405
1	RpiR	TagR	Tagatose utilization										SMU.112c
1	RpiR							SUB0807
1	RpiR											GALLO_1852
1	RpiR											GALLO_0216
1	RpiR											GALLO_1610
1	RpiR													SSU05_1933
1	RpiR							SUB1541
1	RpiR				L147423
1	RpiR											GALLO_1621
5	Rrf2					str1366									smi_0647	SP_1636	SGO_0731	SSA_1586
3	Rrf2			LACR_0579	L153086										smi_1032
2	Rrf2													SSU05_0318	smi_0558
1	Rrf2											GALLO_1840
1	Rrf2													SSU05_0323
1	Rrf2											GALLO_1194
1	Rrf2											GALLO_2133
1	Rrf2			LACR_2002
6	SorC						SAG0327	SUB0158						SSU05_0707		SP_0247	SGO_1792	SSA_0279
15	TetR	PipR	Phage infection protein	LACR_0956	L103086	str1995	SAG2135	SUB1816	Sez_1917	SDEG_2116	SPy_2177	GALLO_2231	SMU.2134	SSU05_0260	smi_2080	SP_2234	SGO_0090	SSA_2345
9	TetR							SUB1446	Sez_0465	SDEG_1755	SPy_1699	GALLO_0385			smi_1421	SP_0743	SGO_0980	SSA_1030
7	TetR	SczA	Zinc stress protection			str0931	SAG0431				SPy_0846				smi_0517	SP_1858	SGO_0929; SGO_0088	SSA_2322
5	TetR							SUB0976	Sez_0899	SDEG_1076	SPy_1258	GALLO_1174
4	TetR						SAG1648	SUB0542		SDEG_0555					smi_1050
3	TetR														smi_1719		SGO_1878	SSA_0441
3	TetR												SMU.1419				SGO_2083	SSA_0048
3	TetR												SMU.1165c				SGO_1332	SSA_0927
2	TetR	WgaR	Nucleoside utilization	LACR_1608	L162229
2	TetR	YxeR	Antibiotic resistance	LACR_0688	L53789
2	TetR											GALLO_1566	SMU.1585c
2	TetR											GALLO_0717	SMU.439
2	TetR																SGO_1492	SSA_1670
2	TetR																SGO_0876	SSA_0923
2	TetR																SGO_0726	SSA_1590
2	TetR																SGO_0493	SSA_0609
2	TetR																SGO_0252	SSA_0349
2	TetR														smi_0396		SGO_0943
2	TetR			LACR_2558	L120589
2	TetR			LACR_2544	L108801
2	TetR			LACR_1602	L154512
2	TetR			LACR_1050	L191500
1	TetR			LACR_0630
2	TetR			LACR_0243	L34460
2	TetR			LACR_0144	L145301
2	TetR			LACR_0128	L130713
1	TetR						SAG1310
1	TetR			LACR_C37
1	TetR												SMU.1361c
1	TetR																	SSA_0145
1	TetR																	SSA_1924
1	TetR													SSU05_0324
1	TetR												SMU.134
1	TetR												SMU.592c
1	TetR												SMU.1168
1	TetR											GALLO_1244
1	TetR											GALLO_2069
1	TetR				L199942
1	TetR												SMU.38c
1	TetR												SMU.1926
1	TetR																	SSA_0310
1	TetR											GALLO_1524
1	TetR				L49937
1	TetR												SMU.236c
1	TetR												SMU.1027
1	TetR											GALLO_1732
1	TetR				L45062
1	TetR												SMU.1349
1	TetR																	SSA_0144
1	TetR												SMU.1246c
1	TetR											GALLO_0384
1	TetR											GALLO_0576
1	TetR												SMU.1805
1	TetR												SMU.1282
1	TetR											GALLO_0822
1	TetR											GALLO_1198
1	TetR								Sez_0810
1	TetR			LACR_0148
1	TetR																	SSA_1768
1	TetR																SGO_0274
1	TetR																SGO_1287
1	TetR												SMU.514
1	TetR											GALLO_0532
1	TetR						SAG0258
1	TetR			LACR_0066
1	TetR													SSU05_0560
1	TetR											GALLO_0770
1	TetR											GALLO_1735
1	TetR											GALLO_2180
11	Xre					str0549	SAG1128			SDEG_0272	SPy_1934	GALLO_0614	SMU.168	SSU05_1745	smi_1770; smi_1494	SP_1423; SP_0333	SGO_0471; SGO_0572	SSA_1874
11	Xre					str0892	SAG1268	SUB0899	Sez_1008	SDEG_0963	SPy_1198	GALLO_1086	SMU.2027		smi_1778		SGO_0648	SSA_0622
11	Xre						SAG0815		Sez_0757	SDEG_1428	SPy_1386	GALLO_0690	SMU.661	SSU05_1232	smi_0120	SP_2119	SGO_1564	SSA_0761
9	Xre					str1856	SAG0169	SUB0127	Sez_1854	SDEG_0143		GALLO_0096	SMU.1977c				SGO_1906	SSA_2393
5	Xre						SAG0548				SPy_1486; SPy_0939; SPy_2125	GALLO_2146		SSU05_1051	smi_0409; smi_1367
4	Xre									SDEG_1334				SSU05_0241	smi_1259; smi_1349	SP_0163; SP_1946; SP_1057
4	Xre									SDEG_0184		GALLO_1908; GALLO_1882		SSU05_0307				SSA_1691
5	Xre					str1572; str0917			Sez_0716	SDEG_1013		GALLO_0735	SMU.1509
6	Xre								Sez_0036	SDEG_0056	SPy_0037	GALLO_0038	SMU.61			SP_2090; SP_1989
4	Xre					str1044	SAG1490			SDEG_0529	SPy_0533; SPy_0496
4	Xre	Rgg	Cell wall components biosynthesis									GALLO_1056; GALLO_1054			smi_0116		SGO_0496	SSA_0612
3	Xre									SDEG_2105	SPy_2164							SSA_2290
1	Xre																	SSA_2369
1	Xre																	SSA_0432
2	Xre								Sez_1513						smi_1977
4	Xre							SUB1577	Sez_0316	SDEG_1912	SPy_1861
4	Xre						SAG0251								smi_0823.1		SGO_0395	SSA_2296
4	Xre						SAG0921					GALLO_1681		SSU05_0920	smi_1336
4	Xre						SAG1249	SUB0803			SPy_1088			SSU05_0905
4	Xre				L6724			SUB0228							smi_2014	SP_1131
4	Xre			LACR_0008	L12334		SAG1716				SPy_1834
3	Xre							SUB1838		SDEG_2139				SSU05_1526
3	Xre													SSU05_0937	smi_1102	SP_1050
2	Xre											GALLO_0126; GALLO_2171	SMU.110
3	Xre												SMU.136c				SGO_0371	SSA_0296
3	Xre								Sez_1878			GALLO_2196						SSA_2251
3	Xre							SUB1576	Sez_0317	SDEG_1911
1	Xre											GALLO_0231
2	Xre							SUB1185						SSU05_0954
2	Xre										SPy_1485							SSA_0171
2	Xre										SPy_2126	GALLO_2145
1	Xre										SPy_2127
2	Xre													SSU05_0465		SP_1809
1	Xre														smi_0485
2	Xre														smi_1950	SP_0141
2	Xre																SGO_2051	SSA_2255
2	Xre																SGO_2047	SSA_2247
2	Xre																SGO_0500	SSA_0615
2	Xre					str1511											SGO_1359
2	Xre								Sez_0517								SGO_2080
1	Xre								Sez_1797
2	Xre								Sez_1897			GALLO_2166
2	Xre								Sez_0631	SDEG_1474
1	Xre										SPy_0544
2	Xre						SAG2017					GALLO_1670
2	Xre						SAG0239					GALLO_0861
2	Xre			LACR_2229	L27433
2	Xre			LACR_1155	L197116
1	Xre			LACR_1983
2	Xre			LACR_1835	L116756
1	Xre				L17640
2	Xre			LACR_1536	L69000
2	Xre			LACR_1413	L126656
2	Xre			LACR_1390	L102100
1	Xre			LACR_1344
2	Xre			LACR_0800	L162840
2	Xre			LACR_0370	L126409
2	Xre			LACR_0134	L135065
2	Xre			LACR_2269	L43680
2	Xre			LACR_2264	L41422
2	Xre			LACR_0006	L10283
2	Xre				L53055						SPy_0658
1	Xre						SAG2118
1	Xre								Sez_0004
1	Xre								Sez_0307
1	Xre				L105494
1	Xre			LACR_0302
1	Xre																SGO_0361
1	Xre												SMU.986c
1	Xre									SDEG_2140
1	Xre														smi_0724
1	Xre														smi_2015
1	Xre						SAG0554
1	Xre						SAG1878
1	Xre						SAG1882
1	Xre			LACR_0730
1	Xre			LACR_2474
1	Xre												SMU.1397c
1	Xre															SP_0584
1	Xre															SP_1130
1	Xre					str0182
1	Xre															SP_1144
1	Xre													SSU05_0005
1	Xre												SMU.405c
1	Xre												SMU.790
1	Xre							SUB0229
1	Xre											GALLO_0428
1	Xre														smi_1470
1	Xre								Sez_0050
1	Xre				L7043
1	Xre				L80045
1	Xre			LACR_0652
1	Xre																	SSA_0405
1	Xre								Sez_1942
1	Xre																SGO_0562
1	Xre																SGO_1798
1	Xre							SUB0004
1	Xre							SUB1839
1	Xre									SDEG_1340
1	Xre						SAG1982
1	Xre						SAG2037
1	Xre						SAG2158
1	Xre				L51016
1	Xre				L61369
1	Xre				L179789
1	Xre				L53427
1	Xre			LACR_0904
1	Xre					str0689
1	Xre																	SSA_1710
1	Xre													SSU05_1474
1	Xre													SSU05_1527
1	Xre																SGO_0867
1	Xre												SMU.218
1	Xre									SDEG_1660
1	Xre						SAG2015
1	Xre					str0916
1	Xre									SDEG_0280
1	Xre											GALLO_0008
1	Xre											GALLO_1246
1	Xre											GALLO_1666
1	Xre														smi_1732
1	Xre						SAG1861
1	Xre								Sez_1101
1	Xre				L38687
1	Xre				L70850
1	Xre			LACR_2142
1	Xre					str0270
1	Xre																	SSA_0172
1	Xre								Sez_1326
1	Xre								Sez_1798
1	Xre																SGO_1758
1	Xre												SMU.813
1	Xre									SDEG_1661
1	Xre						SAG1991
1	Xre			LACR_0303
1	Xre													SSU05_0053
1	Xre													SSU05_1997
1	Xre												SMU.207c
1	Xre												SMU.381c
1	Xre							SUB0166
1	Xre									SDEG_1156
1	Xre											GALLO_1417
1	Xre											GALLO_2208
1	Xre														smi_0410
1	Xre			LACR_2551
1	Xre						SAG0048
1	Xre						SAG0218
1	Xre				L77381
1	Xre			LACR_1099
1	Xre			LACR_2136
1	Xre					str0781
1	Xre															SP_1936
1	Xre					str1947
1	Xre							SUB0057
1	Xre											GALLO_1185
1	Xre											GALLO_1708
1	Xre														smi_0056
1	Xre														smi_0116
1	Xre										SPy_0657
1	Xre																	SSA_1028
1	Xre				L0250
1	Xre												SMU.1398
2	YobV																SGO_0988	SSA_1436
2	YobV																SGO_0686	SSA_0667
1	YobV																	SSA_0640
1	YobV														smi_1094
1	YobV			LACR_1078
1	YobV														smi_1707
1	YobV																	SSA_2135
1	YobV											GALLO_1027
1	YobV												SMU.1471c
1	YobV												SMU.1683c
