# Supplementary material for: Genomic reconstruction of transcriptional regulatory networks in lactic acid bacteria
Source: BMC Genomics. 2013 Feb 12;14:94. doi: 10.1186/1471-2164-14-94 (PMC3616900; doi:10.1186/1471-2164-14-94)
Supplement: Additional file 3 — Repertoire of DNA-binding transcriptional factors identified in 15 Lactobacillaceae genomes. Description of data: Orthologous groups are sorted by TF family and then by conservancy of each TF group. TFs with regulons reconstructed in this work are highlighted by light blue. [file 1471-2164-14-94-S3.xlsx]

## Sheet: Additional file 3
Additional file 3. Repertoire of DNA-binding transcriptional factors identified in 15 Lactobacillaceae genomes
Orthologous groups are sorted by TF family and then by conservancy of each TF group. TFs with regulons reconstructed in this work are highlighted by light blue.
Number of genomes	Family	Name	Function	L. sakei 23K	L. casei ATCC 334	L. rhamnosus GG	L. delbrueckii ATCC BAA-365	L. acidophilus NCFM	L. helveticus DPC 4571	L. johnsonii NCC 533	P. pentosaceus ATCC 25745	L. brevis ATCC 367	L. plantarum WCFS1	L. fermentum IFO 3956	L. reuteri JCM 1112	O. oeni PSU-1	L. mesenteroides ATCC 8293	L. salivarius UCC118
1	AbrB							LBA0030
1	AbrB													LAF_0112
1	AbrB					LGG_02788
1	AbrB																	pSF118-20_25
3	AraC						LBUL_1412; LBUL_1139				PEPE_0154						OEOE_0209
4	AraC						LBUL_0128	LBA0095	lhv_0105	LJ0075
4	AraC						LBUL_0257				PEPE_0119	LVIS_2265	lp_3060; lp_0396
3	AraC									LJ1567		LVIS_0377					LEUM_1243
3	AraC						LBUL_1132	LBA0255		LJ0252
4	AraC							LBA1443; LBA0237	lhv_0251	LJ0259	PEPE_0511
3	AraC										PEPE_1599					OEOE_1507; OEOE_1455; OEOE_0754	LEUM_1537
1	AraC											LVIS_2225; LVIS_2287
2	AraC													LAF_1776				LSL_1008
3	AraC	RhaR	Rhamnose utilization			LGG_02692							lp_3597					LSL_1750
2	AraC															OEOE_0100	LEUM_1147
2	AraC	PocR	1,2-propanediol utilization									LVIS_1618			LAR_1638
1	AraC							LBA0355
1	AraC							LBA1700; LBA1701
1	AraC											LVIS_0400
1	AraC								lhv_0475
1	AraC									LJ0708
1	AraC												lp_1092
1	AraC												lp_1669
1	AraC												lp_3415
1	AraC												lp_3476
1	AraC												lp_3638
1	AraC												lp_3646
1	AraC					LGG_00473
1	AraC					LGG_00474
1	AraC			LSA1796
1	AraC																LEUM_0844
1	AraC																LEUM_0888
1	AraC																LEUM_1140
1	AraC																LEUM_1312
1	AraC															OEOE_1572
1	AraC															OEOE_1575
1	AraC										PEPE_0549
1	AraC										PEPE_1057
10	ArgR	AhrC	Arginine metabolism	LSA0681	LSEI_1634	LGG_01678					PEPE_0822	LVIS_0973	lp_1604	LAF_1258	LAR_1111		LEUM_1600	LSL_0538
11	ArgR	ArgR1	Arginine metabolism	LSA0615	LSEI_1727	LGG_01785	LBUL_0740				PEPE_0671	LVIS_1490	lp_1411	LAF_1823	LAR_0436		LEUM_1214	LSL_0233
5	ArsR				LSEI_2033	LGG_02020					PEPE_1781		lp_2903					LSL_0413
4	ArsR			LSA0161	LSEI_1894							LVIS_1913						LSL_1708
4	ArsR				LSEI_0124	LGG_00136							lp_3287					LSL_1640
3	ArsR	CzcR2	Cobalt-zinc-cadmium resistance			LGG_02418					PEPE_0028	LVIS_0395
3	ArsR	CzcR1	Cobalt-zinc-cadmium resistance				LBUL_1221			LJ0376			LAR_1706
3	ArsR							LBA1774	lhv_1843	LJ0576
3	ArsR			LSA0217				LBA1899	lhv_1714
3	ArsR									LJ0230			pWCFS103_10	LAF_1157
2	ArsR											LVIS_0614	lp_0133
2	ArsR											LVIS_1209	lp_1757
2	ArsR				LSEI_0428	LGG_00520
2	ArsR												lp_2335				LEUM_0329
1	ArsR							LBA0022
1	ArsR											LVIS_1021
1	ArsR											LVIS_1746
1	ArsR						LBUL_0266
1	ArsR													LAF_1638
1	ArsR													LAF_1821
1	ArsR												lp_0083
1	ArsR												lp_0965
1	ArsR					LGG_02624
1	ArsR			LSA0426
1	ArsR																LEUM_0341
1	ArsR															OEOE_0480
1	ArsR										PEPE_1010
4	AsnC						LBUL_0439						lp_2521	LAF_1763	LAR_1657
1	AsnC			LSA1853
4	BglG	GutR	Sorbitol utilization		LSEI_2725; LSEI_2728	LGG_02721							lp_3656; lp_3622					LSL_1893
4	BglG	MtlR	Mannitol utilization		LSEI_2887	LGG_02911							lp_0231					LSL_1628
3	BglG				LSEI_2709	LGG_00393				LJ1685
2	BglG				LSEI_2719	LGG_02715
2	BglG												lp_3543; lp_3138			OEOE_1484
1	BglG	CelR	Cellobiose utilization														LEUM_0929
1	BglG				LSEI_0324
1	BglG				LSEI_0453
1	BglG				LSEI_2742
1	BglG												lp_3516
1	BglG					LGG_00357
1	BglG					LGG_00393
1	BglG															OEOE_0232
8	BirA	BirA	Biotin metabolism						lhv_1921		PEPE_1636		lp_0854,lp_0337	LAF_0322	LAR_0705	OEOE_1596	LEUM_0301,LEUM_0518	LSL_0325
4	CcpN	CcpN	Gluconeogenesis	LSA1142	LSEI_2335	LGG_02352										OEOE_1329
1	ComK					LGG_00482
15	CopY	CopR	Copper uptake	LSA1461	LSEI_1745; LSEI_A02	LGG_01802	LBUL_0587	LBA1963	lhv_2094	LJ1835	PEPE_1646	LVIS_0270	lp_3365	LAF_1037	LAR_0894	OEOE_1648	LEUM_0049	LSL_1318
13	Crp	FlpA	Heavy metal resistance	LSA1781	LSEI_0073	LGG_00085	LBUL_0159; LBUL_0430	LBA1969; LBA0544		LJ1693	PEPE_0408		lp_1442; lp_3444	LAF_1699; LAF_1464	LAR_1338	OEOE_0355	LEUM_2066; LEUM_A06	LSL_1782
5	Crp	NihR	Nickel homeostasis	LSA0783							PEPE_1695	LVIS_1848	lp_0103	LAF_1734
3	Crp	ArcR	Arginine catabolism	LSA0375							PEPE_0670	LVIS_2022
1	Crp											LVIS_1502
1	Crp														LAR_0962
10	CtsR	CtsR	Stress and heat shock response	LSA1780	LSEI_2518	LGG_02500					PEPE_1428	LVIS_1701	lp_1018	LAF_1527	LAR_1405	OEOE_0513		LSL_0195
10	DeoR	FruR	Fructose utilization	LSA1048	LSEI_1349	LGG_01361	LBUL_1889	LBA1779	lhv_1846	LJ0570	PEPE_1166		lp_2095					LSL_0163
4	DeoR							LBA0599	lhv_0628	LJ0802								LSL_0076; LSL_0834
2	DeoR	LacR	Lactose utilization		LSEI_0681	LGG_00668
2	DeoR				LSEI_0250	LGG_00294
2	DeoR				LSEI_2734	LGG_02727
2	DeoR												lp_3549					LSL_1955
2	DeoR			LSA1685													LEUM_0154
1	DeoR	PflR	Formate metabolism										lp_2597
2	DeoR	FucR	Fucose utilization			LGG_02680							lp_3598
1	DeoR	IolR	Inositol utilization			LGG_00260
1	DeoR				LSEI_1904
1	DeoR						LBUL_1621
1	DeoR												lp_1926
1	DeoR					LGG_00191
1	DeoR					LGG_00408
8	DtxR	MntR	Manganese homeostasis	LSA0380	LSEI_0777	LGG_00759						LVIS_1718	lp_0996	LAF_1543	LAR_1415			LSL_1481
2	DtxR							LBA1293	lhv_1376
1	DtxR											LVIS_0222
2	Fis												lp_2708				LEUM_1306
1	Fis									LJ1452b
1	Fis												lp_3650
11	Fur	Zur	Zinc homeostasis	LSA0109	LSEI_2025	LGG_02012					PEPE_0386	LVIS_1778	lp_0868	LAF_1665	LAR_1528	OEOE_1189	LEUM_0802	LSL_1450
9	Fur	PerR	Iron homeostasis; Oxidative stress response	LSA0466	LSEI_0869	LGG_00831					PEPE_0338	LVIS_1882	lp_3247	LAF_1362	LAR_1232			LSL_1367
1	Fur			LSA1029
1	Fur																LEUM_0492
2	GlnL										PEPE_1632			LAF_0297
2	GlnL											LVIS_2030			LAR_0418
15	GntR	NagR	N-acetylglucosamine utilization	LSA1587	LSEI_1807	LGG_01861	LBUL_0399	LBA0516	lhv_0534	LJ1739	PEPE_1527	LVIS_0540	lp_0563	LAF_0242	LAR_0271	OEOE_1727	LEUM_0426	LSL_1263
10	GntR	TreR	Trehalose utilization	LSA1201	LSEI_0629	LGG_00601		LBA1013		LJ0759	PEPE_1805		lp_0262			OEOE_1339	LEUM_0510	LSL_1513
9	GntR	lp_2615	Hypothetical ABC transporter		LSEI_1880	LGG_01937	LBUL_1563	LBA1189	lhv_1290	LJ1302	PEPE_0054	LVIS_2001	lp_2615
8	GntR	YtrA	Hypothetical ABC transporter	LSA1419	LSEI_2244	LGG_02246	LBUL_1589					LVIS_0408	lp_0325; lp_1959			OEOE_1803	LEUM_0050
8	GntR	AraR	Arabinose utilization	LSA1861							PEPE_0157	LVIS_1744	lp_3558	LAF_1556	LAR_0473	OEOE_0226	LEUM_0851
7	GntR	lp_2742	Hypothetical ABC transporter	LSA0929							PEPE_1308	LVIS_0389	lp_2742	LAF_1400	LAR_1262			LSL_1617
5	GntR							LBA0875	lhv_0924		PEPE_1777		lp_0152			OEOE_1211
4	GntR	AgaR2	N-acetylgalactosamine utilization			LGG_00332			lhv_0513	LJ0116	PEPE_1756
3	GntR				LSEI_2816	LGG_02822							lp_0435
3	GntR		Predicted Nucleoside utilization				LBUL_0474	LBA0592		LJ0800
3	GntR							LBA0882	lhv_0937	LJ0189
3	GntR			LSA0383	LSEI_0780	LGG_00762
3	GntR			LSA1221	LSEI_1854	LGG_01911
3	GntR			LSA1692	LSEI_2746	LGG_02739
2	GntR							LBA0393		LJ1662
2	GntR											LVIS_0159; LVIS_0479	lp_2661
2	GntR			LSA1351								LVIS_2153
2	GntR				LSEI_0052	LGG_00059
2	GntR				LSEI_0376	LGG_00420
2	GntR				LSEI_1777	LGG_00164
2	GntR				LSEI_2175	LGG_02186
2	GntR				LSEI_2319	LGG_02335
2	GntR													LAF_1749	LAR_1575
2	GntR										PEPE_0280		lp_2782
2	GntR					LGG_02651							lp_3506
2	GntR			LSA0288														LSL_1508
1	GntR	UxuR	Galacturonate and glucuronate utilization									LVIS_0145
1	GntR	BusR	Betaine utilization														LEUM_0356
1	GntR											LVIS_B24
1	GntR									LJ0126
1	GntR									LJ0185
1	GntR												lp_0245
1	GntR												lp_1407
1	GntR												lp_2651
1	GntR												lp_2683
1	GntR												lp_2924
1	GntR												lp_3633
1	GntR												lp_3649
1	GntR														LAR_1807
1	GntR					LGG_02679
1	GntR					LGG_02757
1	GntR			LSA0253
1	GntR			LSA1799
1	GntR																LEUM_1893
1	GntR																LEUM_1962
1	GntR										PEPE_0158
1	GntR										PEPE_0171
1	GntR										PEPE_0175
1	GntR										PEPE_0176
1	GntR										PEPE_0352
3	GutM					LGG_02720							lp_3621; lp_3655					LSL_1892
14	HrcA	HrcA	Heat shock response	LSA1238	LSEI_1567	LGG_01606	LBUL_1229	LBA1249	#	LJ1481	PEPE_0894	LVIS_1331	lp_2029	LAF_0749	LAR_0677		LEUM_1349	LSL_0576
3	HTH_11							LBA1096					lp_0074	LAF_0977
1	HTH_11																LEUM_0063
15	HxlR			LSA1378	LSEI_1673	LGG_01719	LBUL_1384	LBA1520	lhv_1582	LJ1626	PEPE_0720	LVIS_1011	lp_1557	LAF_1290	LAR_1152	OEOE_0916	LEUM_0446	LSL_0812
6	HxlR	YdeP		LSA1007	LSEI_0445	LGG_00543						LVIS_0746	lp_1522		LAR_0153; LAR_1758
6	HxlR			LSA1434							PEPE_0024; PEPE_1508	LVIS_0384; LVIS_2186	lp_3081				LEUM_2009	LSL_1682
2	HxlR											LVIS_2010	lp_3095
1	HxlR												lp_0921
1	HxlR												lp_1352
1	HxlR												lp_2964
1	HxlR														LAR_1005
1	HxlR														LAR_1760
1	HxlR			LSA0537
1	HxlR																	LSL_1506
1	HxlR																LEUM_0945
2	IclR				LSEI_2670							LVIS_0327
15	LacI	CcpA	Global regulator for carbon catabolite repression	LSA0415	LSEI_0809	LGG_00793	LBUL_1473	LBA0431	lhv_0457	LJ0491	PEPE_1250	LVIS_1203	lp_2256	LAF_0539	LAR_0536	OEOE_0684	LEUM_0544	LSL_0420
10	LacI	ScrR	Sucrose utilization	LSA1794			LBUL_1639	LBA0399		LJ0517	PEPE_0520		lp_0188	LAF_1819	LAR_1735		LEUM_0604	LSL_0064
10	LacI	RbsR	Ribose utilization	LSA0203	LSEI_0306	LGG_00372					PEPE_1700	LVIS_1422	lp_3661	LAF_1343	LAR_1219	OEOE_0146	LEUM_0795
10	LacI	GalR	Galactose utilization	LSA0763	LSEI_0667	LGG_00656					PEPE_0201	LVIS_1901	lp_3479; lp_3488	LAF_1790	LAR_1660	OEOE_0302		LSL_0380
7	LacI	MalR	Maltose/maltodextrin utilization								PEPE_0969	LVIS_0356	lp_0172	LAF_0023	LAR_0049		LEUM_0891	LSL_1283
6	LacI	MalR3	Maltose/maltodextrin utilization									LVIS_2178	lp_3531; lp_3625	LAF_0740	LAR_0083	OEOE_0042	LEUM_0829; LEUM_0896
5	LacI	MdxR	Maltose/maltodextrin utilization		LSEI_0979			LBA1874		LJ0210			lp_0173				LEUM_0892
4	LacI	LacR1	Lactose utilization					LBA1465	lhv_1547	LJ0856					LAR_1034
4	LacI	CcpB		LSA1554	LSEI_2269	LGG_02273							lp_2602
3	LacI	GntR2	Gluconate utilization									LVIS_0109		LAF_1049	LAR_0764
3	LacI	lp_3221	Sucrose utilization, predicted		LSEI_2103	LGG_02106							lp_3221
3	LacI	LacR2	Lactose utilization										lp_3470	LAF_0781			LEUM_1063
2	LacI	LBA1472	Sugar utilization					LBA1472		LJ1260
2	LacI	LJ1265	Pentose utilization					LBA1488		LJ1265
2	LacI	ExuR	Galacturonate and glucuronate utilization	LSA0130								LVIS_0147
2	LacI	LSEI_0368	Sorbose utilization, predicted		LSEI_0368	LGG_00419
2	LacI	OglR	Oligoglucosides utilization							LJ0744								LSL_1711
2	LacI	GalR2	Galactose utilization												LAR_0856		LEUM_0881
1	LacI	SusR	Fructooligosaccharides utilization					LBA0500
2	LacI	HxlR	Hexulose metabolism									LVIS_0444				OEOE_0125
1	LacI	OglR2	Oligoglucosides utilization		LSEI_0400
1	LacI	ScrR2	Sucrose utilization														LEUM_0287
1	LacI											LVIS_2147
1	LacI													LAF_1687; LAF_0654
1	LacI													LAF_1744
1	LacI													LAF_1765
1	LacI			LSA1789
1	LacI																LEUM_0498
1	LacI															OEOE_1668
15	LexA	LexA	DNA damage	LSA1275	LSEI_0730; LSEI_1968	LGG_00717	LBUL_1265	LBA1280	lhv_1364	LJ1508	PEPE_0870	LVIS_1360	lp_2063	LAF_0708	LAR_0650	OEOE_0970	LEUM_1204	LSL_0540
6	LuxR			LSA0549	LSEI_1222	LGG_01237					PEPE_1733		lp_1942					LSL_1803
3	LuxR			LSA1369	LSEI_1665	LGG_01710
3	LuxR												lp_1487	LAF_1071	LAR_0947
2	LuxR											LVIS_1822	lp_1789
2	LuxR				LSEI_0391	LGG_00484
2	LuxR				LSEI_2081	LGG_02081
2	LuxR						LBUL_1733		lhv_1974
2	LuxR									LJ1659								LSL_0083
1	LuxR																LEUM_1141
12	LysR	MleR	Malate utilization	LSA0440	LSEI_0739	LGG_00725		LBA1074			PEPE_1618	LVIS_2204	lp_1116; lp_1115	LAF_1565	LAR_1442; LAR_1437	OEOE_1565	LEUM_1004	LSL_1314
10	LysR			LSA0972	LSEI_1413	LGG_01423		LBA1124	lhv_1234	LJ1172	PEPE_0957	LVIS_0806	lp_1838					LSL_0832
7	LysR				LSEI_0126			LBA1024		LJ1118			lp_2804		LAR_1781	PEPE_0074		LSL_0146
7	LysR				LSEI_2647	LGG_02638	LBUL_0738					LVIS_2088	lp_3206			OEOE_0412		LSL_0674
6	LysR			LSA1313	LSEI_2631	LGG_02620							lp_2842			OEOE_1184	LEUM_2058
5	LysR						LBUL_1215	LBA1233	lhv_1322	LJ1466								LSL_0183
4	LysR							LBA0458		LJ1178	PEPE_0048				LAR_1789
4	LysR										PEPE_0307	LVIS_0398		LAF_0387				LSL_1733
4	LysR					LGG_02659						LVIS_1989	lp_2942			OEOE_1175
4	LysR				LSEI_0473	LGG_00559							lp_3502					LSL_1791
4	LysR						LAF_0172				PEPE_1800		lp_2871	LAF_1582
3	LysR						LBUL_0972	LBA1410					lp_3024
3	LysR											LVIS_0344	lp_1258			OEOE_1823
3	LysR											LVIS_0910	lp_3124		LAR_1479
3	LysR				LSEI_1212	LGG_01229							lp_1938
2	LysR						LBUL_0780						lp_0951
3	LysR			LSA0579							PEPE_0249		lp_1685
2	LysR	MtaR	Methionine biosynthesis				LBUL_0095						lp_1857
2	LysR							LBA0065	lhv_0073
2	LysR				LSEI_1471	LGG_01476
2	LysR						LBUL_0104						lp_3495
3	LysR									LJ0050			lp_1422	LAF_0987
2	LysR					LGG_00177										OEOE_0548
2	LysR															OEOE_1045	LEUM_0232
1	LysR							LBA1054
1	LysR						LBUL_1205
1	LysR						LBUL_1558
1	LysR													LAF_1159
1	LysR												lp_0057; lp_0194
1	LysR												lp_2689
1	LysR												lp_3234
1	LysR														LAR_0115
1	LysR														LAR_0889
1	LysR					LGG_00468
1	LysR			LSA0223
1	LysR																LEUM_0838
1	LysR																LEUM_1238
1	LysR										PEPE_1045
1	LysR										PEPE_1685
6	LytTR			LSA0563	LSEI_2389	LGG_02388	LBUL_0021					LVIS_0163	lp_1356; lp_0417; lp_0418
5	LytTR							LBA1542	lhv_2506	LJ1644					LAR_1320			LSL_1691
4	LytTR							LBA0603; LBA1798		LJ0766; LJ0773; LJ0449	PEPE_0084							LSL_1912
4	LytTR				LVIS_0655				lhv_0417			LVIS_0918	lp_1565
4	LytTR			LSA0558	LSEI_0646	LGG_00620										OEOE_0724
3	LytTR							LBA0248		LJ0247					LAR_1333
3	LytTR							LBA1775	lhv_1197	LJ1127
3	LytTR										PEPE_0696				LAR_0850	OEOE_0885
2	LytTR							LBA0403			PEPE_0122
2	LytTR				LSEI_2599	LGG_02578
1	LytTR						LBUL_1079
1	LytTR						LBUL_1781
1	LytTR									LJ0458
1	LytTR												lp_0131
1	LytTR												lp_2665
1	LytTR												lp_3087
1	LytTR												lp_3580
1	LytTR			LSA1500
1	LytTR																LEUM_0008
1	LytTR																LEUM_0093
1	LytTR																LEUM_0417
8	MarR	FatR	Fatty acid biosynthesis		LSEI_2120	LGG_02121						LVIS_0936		LAF_0309	LAR_0928	OEOE_1594	LEUM_0308	LSL_0450
7	MarR			LSA1653	LSEI_0755	LGG_00741						LVIS_0553; LVIS_2297	lp_0845		LAR_0408		LEUM_1619
6	MarR				LSEI_2127	LGG_02129		LBA0596		LJ1156; LJ0724		LVIS_0871			LAR_0016
6	MarR			LSA0231	LSEI_2131	LGG_02134						LVIS_1996	lp_2967			OEOE_1297
5	MarR	DeoR	Deoxynucleoside utilization	LSA0800								LVIS_1592	lp_0495	LAF_1739	LAR_0109
5	MarR										PEPE_0946	LVIS_0827	lp_1795			OEOE_1076		LSL_0874
6	MarR			LSA0529	LSEI_0962	LGG_00930						LVIS_1513	lp_1360					LSL_1646
5	MarR					LGG_02661							lp_1922		LAR_0348	OEOE_1854	LEUM_0962
4	MarR	LBA0573	Multidrug resistance				LBUL_1068	LBA0573	lhv_0590									LSL_0031
3	MarR					LGG_02127						LVIS_0853	lp_1914
4	MarR			LSA1874	LSEI_0147								lp_0128	LAF_0813
3	MarR							LBA1147	lhv_2518	LJ1181
3	MarR			LSA0241							PEPE_1678	LVIS_0218
3	MarR			LSA0939								LVIS_2275	lp_1911
2	MarR	YybA						LBA1663		LJ0661
2	MarR							LBA1136		lp_0954
2	MarR											LVIS_0095	lp_0312
2	MarR											LVIS_0285	lp_0816; lp_2800
2	MarR											LVIS_0490				OEOE_1765
2	MarR											LVIS_2045	lp_3172
2	MarR				LSEI_0316	LGG_00387
2	MarR				LSEI_2636	LGG_02628
2	MarR															OEOE_0501	LEUM_1883
2	MarR										PEPE_1046					OEOE_0728
2	MarR										PEPE_1659					OEOE_1346
1	MarR	AdcR	Zinc homeostasis														LEUM_2018
1	MarR											LVIS_0255
1	MarR											LVIS_0260
1	MarR											LVIS_0310
1	MarR											LVIS_0421
1	MarR											LVIS_0707
1	MarR											LVIS_1890
1	MarR											LVIS_1973; LVIS_2078; LVIS_0364
1	MarR											LVIS_2128
1	MarR						LBUL_0272
2	MarR						LBUL_0897							LAF_0418
1	MarR													LAF_1445
1	MarR												lp_0889
1	MarR												lp_0892
1	MarR												lp_1230; lp_1267
1	MarR												lp_1821
1	MarR												lp_2484
1	MarR												lp_3344
1	MarR												lp_3416
1	MarR												pWCFS103_17
1	MarR														LAR_1645
1	MarR			LSA0103
1	MarR			LSA0197; LSA1407
1	MarR			LSA1724; LSA0216_b; LSA1607; LSA0132; LSA0178
1	MarR																	LSL_0045
1	MarR																	LSL_0178
1	MarR																	LSL_1315
1	MarR																LEUM_0946
1	MarR																LEUM_2004
1	MarR																LEUM_2011
1	MarR															OEOE_0082
1	MarR															OEOE_0497
1	MarR															OEOE_0540
1	MarR										PEPE_1648
1	MarR										PEPE_1753
1	MarR										PEPE_1814
9	MerR	GlnR	Nitrogen metabolism	LSA1322	LSEI_1653	LGG_01697					PEPE_0738	LVIS_0991	lp_1580			OEOE_0951	LEUM_0716	LSL_0557
5	MerR			LSA0421				LBA1444		LJ1575						OEOE_0878		LSL_0079
5	MerR			LSA1797							PEPE_0546	LVIS_2105	lp_2567	LAF_1019
4	MerR			LSA0229; LSA0230		LGG_02784											LEUM_1089	LSL_1581
3	MerR								lhv_0144	LJ0109		LBA0138
3	MerR				LSEI_1228	LGG_00080						LVIS_0478
5	MerR										PEPE_1594	LVIS_1725	lp_0992	LAF_1551	LAR_1427
3	MerR											LVIS_1808	lp_3238				LEUM_0045
3	MerR			LSA1192								LVIS_1971	lp_2854
3	MerR				LSEI_0442	LGG_00540								LAF_1607
3	MerR				LSEI_2468	LGG_02454										OEOE_1826
3	MerR								lhv_1207					LAF_0648				LSL_0314
2	MerR			LSA0810; LSA1868							PEPE_0394
3	MerR							LBA1955	lhv_2086	LJ1828
2	MerR											LVIS_0872	lp_3013
2	MerR											LVIS_0899					LEUM_0641
2	MerR										PEPE_0060	LVIS_0909
2	MerR				LSEI_0879	LGG_00844
2	MerR												lp_0281			OEOE_0702
2	MerR			LSA0239														LSL_0711
1	MerR							LBA1021
1	MerR											LVIS_0817
1	MerR											LVIS_2108
1	MerR											LVIS_2182
1	MerR				LSEI_2219
1	MerR						LBUL_0162
1	MerR						LBUL_0979; LBUL_1030
1	MerR									LJ1048
1	MerR												lp_0984
1	MerR												lp_1341
2	MerR												lp_2259			OEOE_0079
1	MerR												lp_2676; lp_3113
1	MerR												lp_2817
1	MerR					LGG_01349
1	MerR					LGG_02887
3	Mga			LSA1804; LSA1806	LSEI_1837	LGG_01894
2	Mga				LSEI_0162	LGG_00186
2	Mga				LSEI_1466	LGG_01472
2	Mga				LSEI_1772	LGG_01832
2	Mga				LSEI_1838	LGG_01895
2	Mga				LSEI_2696	LGG_01866
1	Mga											LVIS_0419
1	Mga					LGG_01767
1	Mga			LSA0112
1	Mga										PEPE_0582
1	Mga										PEPE_1039
5	NiaR	NiaR	NAD metabolism	LSA1530	LSEI_0807	LGG_00791					PEPE_0214		lp_2770
13	NrdR	NrdR	Deoxyribonucleotide biosynthesis	LSA1403	LSEI_1706	LGG_01758	LBUL_1404	LBA1546	lhv_1614	LJ1648	PEPE_0691	LVIS_1039	lp_1511	LAF_1314	LAR_1178			LSL_0491
8	NrtR	NrtR	NAD biosynthesis		LSEI_2768	LGG_02763	LBUL_0282		lhv_0934				lp_2515	LAF_1389	LAR_0147		LEUM_0910
15	OmpR			LSA0077; LSA0500	LSEI_2808; LSEI_0934	LGG_00904; LGG_02813	LBUL_0111	LBA0078	lhv_0095	LJ0065	PEPE_0431; PEPE_1797	LVIS_0029; LVIS_0631	lp_0036; lp_0743	LAF_0015	LAR_0018	OEOE_0105	LEUM_0585; LEUM_1950	LSL_0035; LSL_1182
15	OmpR			LSA0277	LSEI_0219	LGG_00252	LBUL_1893	LBA1820	lhv_1855	LJ0563	PEPE_1717	LVIS_2057	lp_3191	LAF_0107	LAR_0111	OEOE_0119	LEUM_0351	LSL_0205
14	OmpR			LSA1384	LSEI_1679	LGG_01726	LBUL_1389	LBA1525	lhv_1588	LJ1631	PEPE_0714	LVIS_1018	lp_1544	LAF_1298	LAR_1161		LEUM_1732	LSL_0522
13	OmpR			LSA1215	LSEI_1041	LGG_01003	LBUL_0621	LBA0746	lhv_0790	LJ0918	PEPE_1354	LVIS_1316	lp_2506	LAF_0397	LAR_0411			LSL_1161
6	OmpR				LSEI_2681			LBA1659		LJ1132		LVIS_0317	lp_0283			OEOE_0488
5	OmpR				LSEI_0711	LGG_00700						LVIS_0354				OEOE_0142	LEUM_1810
4	OmpR						LBUL_0802	LBA1431		LJ1587					LAR_0055
4	OmpR				LSEI_1420	LGG_01429									LAR_1672		LEUM_0834
3	OmpR			LSA1454	LSEI_1740	LGG_01798
3	OmpR					LGG_00156										OEOE_1773	LEUM_0956
2	OmpR				LSEI_0460	LGG_00548
2	OmpR				LSEI_1209	LGG_01226
2	OmpR													LAF_1230	LAR_1475
1	OmpR				LSEI_0950
1	OmpR						LBUL_0872
1	OmpR					LGG_00628
7	PadR	YwzG	Transport						lhv_0572		PEPE_1823	LVIS_0242	lp_3216		LAR_0307		LEUM_2026	LSL_0105
6	PadR	PadR	Phenolic acid stress response	LSA0265					lhv_1703		PEPE_0492	LVIS_0214	lp_3664	LAF_1009
4	PadR			LSA0204	LSEI_2752							LVIS_1807; LVIS_2019	lp_0347
3	PadR				LSEI_1870	LGG_01926										OEOE_0522
2	PadR				LSEI_0722	LGG_00709
2	PadR				LSEI_2371	LGG_02377
2	PadR				LSEI_2470								lp_3079
1	PadR												lp_0154
1	PadR					LGG_02525
1	PadR			LSA0151
1	PadR			LSA0639
1	PadR																LEUM_2045
15	PurR	PurR	Purine metabolism	LSA1651	LSEI_2587	LGG_02564	LBUL_0302	LBA0218	lhv_0234	LJ0207	PEPE_0292	LVIS_0474	lp_0466	LAF_0194	LAR_0210	OEOE_1543	LEUM_1608	LSL_0315
15	Rex	Rex	Energy metabolism	LSA0356; LSA0848	LSEI_1250; LSEI_2245	LGG_01260; LGG_02247	LBUL_1498	LBA0398	lhv_0416	LJ0455	PEPE_1470	LVIS_0616	lp_0725	LAF_0324	LAR_0341	OEOE_1398	LEUM_1774	LSL_1214
4	ROK	XylR	Xylose utilization								PEPE_0186	LVIS_0464; LVIS_2109		LAF_0400			LEUM_0129
8	RpiR	GntR1	Gluconate utilization	LSA0296	LSEI_0226	LGG_00273					PEPE_1363	LVIS_1584	lp_1157			OEOE_1524	LEUM_0550
4	RpiR	RbtR	Ribitol utilization		LSEI_2316			LBA1172	lhv_1519									LSL_1438
6	RpiR	MurR	N-acetylmuramate utilization		LSEI_0121	LGG_00128		LBA1702		LJ1817	PEPE_1041		lp_3521
4	RpiR	TagR	Tagatose utilization		LSEI_2656	LGG_02649				LJ0144	PEPE_0140
4	RpiR			LSA1639							PEPE_0151		lp_3559					LSL_1940
3	RpiR	AguR	Agmatine utilization	LSA0073							PEPE_0194	LVIS_2205
3	RpiR							LBA0226					lp_0442			OEOE_0225
3	RpiR				LSEI_0371			LBA0607; LBA1688		LJ0637
3	RpiR				LSEI_2775	LGG_02776				LJ0528
1	RpiR							LBA1577
1	RpiR						LBUL_1618
1	RpiR									LJ0612
2	RpiR										PEPE_0284		lp_0285
1	RpiR												lp_1934
2	RpiR										PEPE_0094		lp_2603
1	RpiR					LGG_00094
1	RpiR					LGG_02704
6	Rrf2			LSA0990			LBUL_0038				PEPE_1767	LVIS_0380; LVIS_2260					LEUM_1746	LSL_0972
5	Rrf2			LSA1822				LBA1034				LVIS_0757	lp_1004				LEUM_1943
4	Rrf2						LBUL_1099						lp_0273	LAF_0949	LAR_0174
2	Rrf2											LVIS_0179	lp_0360
2	Rrf2											LVIS_1752		LAF_1451
2	Rrf2												lp_3588			OEOE_0694
1	Rrf2													LAF_0022
1	Rrf2													LAF_0772
1	Rrf2									LJ0251
1	Rrf2					LGG_01748; LGG_02397
3	SdaR	SdaR	Glycerate utilization	LSA0710								LVIS_0411			LAR_0599
2	SfsA				LSEI_2146	LGG_02149
11	SorC	CggR	Glycolysis	LSA0603	LSEI_0966	LGG_00932	LBUL_0566	LBA0697	lhv_0742	LJ0871	PEPE_0458	LVIS_0660	lp_0788					LSL_1167
11	TetR	YxeR	Antibiotic resistance		LSEI_0394	LGG_00488	LBUL_1914	LBA1840	lhv_1880	LJ0539	PEPE_0017	LVIS_2199		LAF_1826	LAR_1741	OEOE_0733
7	TetR				LSEI_2464	LGG_02449						LVIS_1699	lp_1020	LAF_1525	LAR_1403		LEUM_0265
7	TetR			LSA1150	LSEI_1147	LGG_01162	LBUL_1978				PEPE_1338					OEOE_1710		LSL_0211
5	TetR					LGG_02169						LVIS_0126		LAF_1627			LEUM_1892	LSL_1688
5	TetR			LSA0669								LVIS_0986	lp_1591	LAF_1270	LAR_1125
4	TetR	LBA1638	Transport				LBUL_1758	LBA1638	lhv_1742	LJ0666
4	TetR						LBUL_0157	LBA0132	lhv_0138	LJ0105
4	TetR							LBA1614; LBA1461		LJ0238				LAF_1368				LSL_1667
4	TetR						LBUL_1908	LBA1835	lhv_1873	LJ0547
4	TetR			LSA0757	LSEI_0418	LGG_00505						LVIS_0077
4	TetR												lp_2902	LAF_1661	LAR_1525			LSL_1316
4	TetR					LGG_00034							lp_0294			OEOE_0215	LEUM_0813
3	TetR	FlrR	Drug resistance	LSA1054								LVIS_0215	lp_3097
2	TetR	FatR	Toxic fatty acid stress response		LSEI_0061	LGG_00069
3	TetR	LSEI_0081	Transport		LSEI_0081	LGG_00105										OEOE_0758
3	TetR											LVIS_0173	lp_1688			OEOE_0504
3	TetR										PEPE_1679	LVIS_0880						LSL_0222
3	TetR				LSEI_1013								lp_0274			OEOE_0736
3	TetR			LSA1521	LSEI_1084	LGG_01051
3	TetR				LSEI_1553	LGG_01580				LJ0242
3	TetR				LSEI_1875	LGG_01932							lp_0162
3	TetR			LSA1650									lp_0165					LSL_1635
3	TetR														LAR_1779		LEUM_1897	LSL_1677
2	TetR							LBA0554			PEPE_0272
2	TetR											LVIS_0015	lp_0895
2	TetR											LVIS_0075				OEOE_0045
2	TetR											LVIS_0229	lp_3090; lp_0046
2	TetR											LVIS_0564	lp_0825; lp_3164
2	TetR											LVIS_0888		LAF_1631
3	TetR				LSEI_0171							LVIS_1972	lp_1153
2	TetR													LAF_0043			LEUM_0887
2	TetR					LGG_00977							lp_2772
2	TetR										PEPE_0810		lp_2963
2	TetR												lp_3102			OEOE_0096
2	TetR					LGG_00066							lp_3107
2	TetR															OEOE_0532	LEUM_0067; LEUM_2054
1	TetR											LVIS_0058
1	TetR											LVIS_0205
1	TetR											LVIS_0322
1	TetR											LVIS_0839
1	TetR											LVIS_2242
1	TetR				LSEI_0023
1	TetR				LSEI_0029
1	TetR				LSEI_0110
1	TetR				LSEI_0337
1	TetR				LSEI_2189
1	TetR													LAF_0956
1	TetR													LAF_1594
1	TetR												lp_1443
1	TetR												lp_1693
1	TetR												lp_3119
1	TetR												lp_3409; lp_3458
1	TetR												lp_3417
1	TetR					LGG_00086
1	TetR					LGG_00129
1	TetR			LSA0269
1	TetR			LSA0965
1	TetR			LSA1865
1	TetR																	LSL_0020
1	TetR																	LSL_0723
1	TetR																LEUM_0160
1	TetR																LEUM_0421
1	TetR																LEUM_1274
1	TetR																LEUM_1327
1	TetR															OEOE_0179
1	TetR															OEOE_0245
1	TetR															OEOE_0395
1	TetR															OEOE_1180
1	TetR															OEOE_1685
1	TetR										PEPE_0327
13	Xre			LSA0485	LSEI_0920	LGG_00886	LBUL_0533; LBUL_1777	LBA0663	lhv_0711	LJ0837		LVIS_1240	lp_2304	LAF_0508	LAR_0506		LEUM_0582	LSL_1132
7	Xre										PEPE_0362	LVIS_2116	lp_2622	LAF_1713	LAR_1556	OEOE_1530		LSL_1622
6	Xre			LSA0835	LSEI_1190	LGG_01207							lp_2342	LAF_0452	LAR_0466
6	Xre						LBUL_1943							LAF_0032	LAR_0042	OEOE_0571	LEUM_0149	LSL_0058
5	Xre					LGG_00516	LBUL_1665; LBUL_0019	LBA0085; LBA1862; LBA0125; LBA0867; LBA0125	lhv_0078; lhv_1911; lhv_1909	LJ0451; LJ1729; LJ0020; LJ0031
5	Xre						LBUL_1752	LBA1630		LJ0672		LVIS_1922	lp_0199
4	Xre							LBA1788	lhv_1849			LVIS_0894	lp_1506
5	Xre							LBA1934	lhv_2069	LJ1796	PEPE_1050			LAF_1046
5	Xre				LSEI_2370	LGG_02376						LVIS_0091	lp_2991; lp_3290		LAR_1681
5	Xre			LSA0541	LSEI_1531						PEPE_0261	LVIS_0902	lp_3048
5	Xre				LSEI_0986	LGG_00948					PEPE_1829	LVIS_2249					LEUM_1982
5	Xre			LSA0293	LSEI_2059	LGG_02060					PEPE_0414		lp_2654
5	Xre			LSA0074									lp_0949		LAR_0015	OEOE_0047	LEUM_1889
4	Xre			LSA0589				LBA0763						LAF_0230				LSL_1193; LSL_1649
4	Xre					LGG_02055	LBUL_0997; LBUL_1010	LBA1371	lhv_0193
4	Xre				LSEI_2759	LGG_02761					PEPE_0020	LVIS_A11
3	Xre							LBA0896		LJ0294					LAR_1079
3	Xre							LBA0897		LJ0294b					LAR_1078
3	Xre							LBA1863	lhv_0825; lhv_0826; lhv_0829	LJ0027; LJ0462; LJ1297
3	Xre											LVIS_1070	lp_2003					LSL_1835
3	Xre											LVIS_1141	lp_3389				LEUM_1687
3	Xre				LSEI_0132	LGG_00142											LEUM_A15
3	Xre				LSEI_1005	LGG_00968							lp_0319
3	Xre			LSA0568	LSEI_2376	LGG_02390
3	Xre				LSEI_2836	LGG_02842										OEOE_0195
3	Xre						LBUL_1834						lp_0431		LAR_o820
2	Xre										PEPE_0527			LAF_1010
3	Xre												lp_1483	LAF_1077	LAR_0843
3	Xre					LGG_00374			lhv_1577				lp_0635
3	Xre									LJ0296; LJ1453							LEUM_1676	LSL_0247
2	Xre							LBA0244; LBA1936		LJ0240
2	Xre							LBA1127		LJ1411
2	Xre											LVIS_0432	lp_2918
2	Xre											LVIS_1596						LSL_0250
2	Xre								lhv_1657			LVIS_A06
2	Xre				LSEI_0184	LGG_00210
2	Xre				LSEI_0426	LGG_02327; LGG_02338; LGG_02316
2	Xre				LSEI_0493						PEPE_0748; PEPE_1034
2	Xre				LSEI_1243	LGG_01253
2	Xre				LSEI_1263								lp_2444
2	Xre				LSEI_1506	LGG_01516
2	Xre				LSEI_1878								lp_3006
2	Xre				LSEI_2214	LGG_02218
2	Xre				LSEI_2835	LGG_02841
2	Xre						LBUL_0135		lhv_0273
2	Xre								lhv_0084		PEPE_0748
2	Xre					LGG_00390			lhv_1686
2	Xre					LGG_02918				LJ1054
2	Xre									LJ1580								LSL_0054
2	Xre			LSA0237; LSA1324									lp_0950
2	Xre															OEOE_0545	LEUM_1753; LEUM_0856
2	Xre															OEOE_0099	LEUM_1978
2	Xre															OEOE_0793	LEUM_2039
1	Xre											LVIS_1266
1	Xre											LVIS_1597
1	Xre											LVIS_2136
1	Xre											LVIS_A12
1	Xre				LSEI_0127
1	Xre				LSEI_1942
1	Xre				LSEI_1967
1	Xre				LSEI_2833
1	Xre						LBUL_1822
1	Xre													LAF_0660
1	Xre									LJ1457
1	Xre									LJ1755
1	Xre									LJ1831
1	Xre												lp_0225
1	Xre												lp_0482
1	Xre												lp_0631; lp_2448; lp_0917
1	Xre												lp_0632
1	Xre												lp_0634
1	Xre												lp_1243
1	Xre												lp_2447
1	Xre												lp_2479
1	Xre												lp_3478
1	Xre												lp_3672
1	Xre														LAR_0771
1	Xre														LAR_0991
1	Xre					LGG_00117
1	Xre					LGG_00730; LGG_02840
1	Xre					LGG_01095
1	Xre					LGG_01096
1	Xre					LGG_01108
1	Xre					LGG_01109
1	Xre					LGG_01755
1	Xre					LGG_01935
1	Xre					LGG_01954
1	Xre					LGG_02582
1	Xre					LGG_02886
1	Xre			LSA0154
1	Xre			LSA0219_a
1	Xre			LSA0590
1	Xre			LSA1717
1	Xre																	LSL_0242
1	Xre																	LSL_0742
1	Xre																	LSL_1191
1	Xre																	LSL_1338
1	Xre																	LSL_1650
1	Xre																	LSL_1839
1	Xre																	LSL_1843
1	Xre																	LSL_1861
1	Xre																	LSL_1862
1	Xre																	LSL_1884
1	Xre																LEUM_0068
1	Xre																LEUM_0363
1	Xre										PEPE_1279
1	Xre										PEPE_1383
1	Xre																LEUM_0080
1	Xre																LEUM_0665
1	Xre																LEUM_1044
1	Xre																LEUM_1052
1	Xre																LEUM_1268
1	Xre																LEUM_1749
1	Xre																LEUM_1750
1	Xre																LEUM_1916
1	Xre															OEOE_0808
1	Xre															OEOE_1384
