# Supplementary material for: Genomic reconstruction of transcriptional regulatory networks in lactic acid bacteria
Source: BMC Genomics. 2013 Feb 12;14:94. doi: 10.1186/1471-2164-14-94 (PMC3616900; doi:10.1186/1471-2164-14-94)
Supplement: Additional file 4 — Distribution of predicted DNA binding transcription factors in studied Lactobacillales genomes. [file 1471-2164-14-94-S4.xlsx]

## Sheet: Additional file 4
	Additional file 4. Distribution of predicted DNA binding transcription factors in studied Lactobacillales genomes
			Xre	TetR	GntR	MarR	OmpR	LacI	LysR	MerR	AraC	LytTR	RpiR	DeoR	BglG	ArsR	PadR	LuxR	ArgR	HxlR	Crp	Mga	Rrf2	CopY	Fur	Rex	PurR	HrcA	Others*	Total TFs	TF fraction, %
	Streptococcaceae	L. lactis cremoris SK11	25	14	6	9	8	6	4	8	3	2	6	4	2	2	3	1	2	4	2	0	2	1	1	1	1	1	8	126	4.59519
		L. lactis lactis Il1403	27	13	6	12	6	5	7	5	2	1	7	3	1	2	3	2	1	2	2	1	1	1	1	1	1	1	8	122	5.033
		S. thermophilus CNRZ1066	13	2	4	5	6	4	3	2	2	3	0	2	0	0	1	2	2	0	0	0	1	1	1	1	1	1	7	64	3.2
		S. agalactiae 2603V/R	24	5	7	6	13	7	4	7	4	3	1	3	3	1	2	1	3	0	2	1	0	2	1	1	1	1	11	114	5.0154
		S. uberis 0140J	13	4	9	6	7	7	5	2	1	2	6	5	7	2	1	2	3	1	2	1	0	1	1	1	1	1	11	102	5.34591
		S. equi MGCS10565	20	4	10	4	6	8	3	2	5	1	1	3	4	0	1	4	3	0	2	3	0	1	1	1	1	1	11	100	4.9975
		S. dysgalactiae GGS_124	20	4	11	6	8	9	4	3	6	3	2	3	5	2	2	3	3	1	1	4	0	1	1	1	1	1	9	114	5.24379
		S. pyogenes M1 GAS	19	4	10	4	5	6	3	2	3	0	1	4	4	1	1	2	3	0	2	2	0	1	1	1	1	1	8	89	4.91441
		S. gallolyticus UCN34	27	17	9	12	8	7	3	7	6	5	6	3	6	2	3	4	2	1	2	0	3	1	1	1	1	1	10	148	6.30055
		S. mutans UA159	17	18	8	10	9	5	5	9	4	7	1	4	4	2	3	4	3	2	0	0	0	1	1	1	1	1	10	130	6.36631
		S. suis 05ZYH33	16	3	8	6	7	7	2	2	4	4	2	3	3	1	4	3	3	1	1	1	2	1	1	1	1	1	10	98	4.34783
		S. mitis B6	23	6	6	5	8	4	2	3	3	7	2	2	2	2	2	4	3	1	0	3	3	1	0	1	1	1	10	105	4.98339
		S. pneumoniae TIGR4	16	3	7	6	8	7	2	4	4	5	2	4	5	0	2	2	3	0	0	3	1	1	0	1	1	1	8	96	4.17029
		S. gordonii CH1	18	15	5	9	9	5	4	3	5	4	1	4	3	2	2	3	3	0	1	2	1	3	1	1	1	1	14	120	5.5814
		S. sanguinis SK36	20	16	6	9	9	5	3	3	7	3	1	5	1	6	3	3	3	0	1	2	1	2	1	1	1	1	17	130	5.53663
	Lactobacillaceae	L. sakei 23K	13	9	12	15	6	7	5	9	1	3	3	2	0	3	4	2	2	4	3	3	2	1	3	2	1	1	9	125	6.3678
		L. casei ATCC 334	24	16	13	8	12	8	8	6	0	4	6	5	8	4	5	4	2	2	1	6	0	2	2	2	1	1	11	161	5.49676
		L. rhamnosus GG	35	15	18	9	12	6	10	8	3	3	6	8	6	5	4	4	2	2	1	7	2	1	2	2	1	1	12	185	6.13395
		L. delbrueckii ATCC BAA-365	11	5	4	3	6	2	9	3	5	3	1	2	0	2	0	1	1	1	2	0	2	1	0	1	1	1	5	72	3.52941
		L. acidophilus NCFM	17	7	7	5	6	7	8	3	7	6	6	2	0	3	0	0	0	1	2	0	1	1	0	1	1	1	6	98	5.05676
		L. helveticus DPC 4571	15	4	5	2	4	2	3	3	3	3	1	2	0	2	2	1	0	1	0	0	0	1	0	1	1	1	6	63	3.42764
		L. johnsonii NCC 533	21	6	9	5	6	7	5	4	5	7	5	2	1	3	0	1	0	1	1	0	1	1	0	1	1	1	4	98	5.10949
		P. pentosaceus ATCC 25745	12	6	13	7	5	5	8	5	6	3	7	1	0	3	2	1	2	3	3	2	1	1	2	1	1	1	8	109	5.90146
		L. brevis ATCC 367	17	19	10	25	7	9	7	13	6	2	2	0	0	6	4	1	2	5	3	1	5	1	2	1	1	1	11	161	6.84815
		L. plantarum WCFS1	32	25	21	22	6	12	22	13	9	8	7	5	6	9	5	3	2	7	3	0	4	1	2	1	1	1	13	240	7.53532
		L. fermentum IFO 3956	9	10	4	5	5	12	5	4	1	0	0	0	0	3	1	1	2	1	3	0	4	1	2	1	1	1	11	87	4.55021
		L. reuteri JCM 1112	12	5	5	6	7	9	7	1	1	3	0	0	0	0	1	1	2	5	2	0	1	1	2	1	1	1	9	83	4.36612
		O. oeni PSU-1	9	14	5	11	5	6	8	5	6	2	2	0	2	1	1	0	0	3	1	0	1	1	1	1	1	0	4	90	4.82833
		L. mesenteroides ATCC 8293	21	11	7	8	7	11	5	4	8	3	1	1	1	2	2	1	2	3	2	0	2	1	2	1	1	1	6	114	5.40797
		L. salivarius UCC118	19	9	5	7	5	5	7	5	2	2	2	4	2	3	1	2	2	3	1	0	1	1	2	1	1	1	8	101	4.62878
		Total TFs in Streptococcaceae	298	128	112	109	117	92	54	62	59	50	39	52	50	25	33	40	40	13	18	23	15	19	13	15	15	15	152	1658	-	110.533
		Total TFs in Lactobacillaceae	267	161	138	138	99	108	117	86	63	52	49	34	26	49	32	23	21	42	28	19	27	16	22	18	15	14	123	1787	-	119.133
		Total TFs:	565	289	250	247	216	200	171	148	122	102	88	86	76	74	65	63	61	55	46	42	42	35	35	33	30	29	275	3445	-
		Average per genome	18.8	9.6	8.3	8.2	7.2	6.7	5.7	4.9	4.1	3.4	2.9	2.9	2.5	2.5	2.2	2.1	2.0	1.8	1.5	1.4	1.4	1.2	1.2	1.1	1.0	1.0	-	115	-
	* Families with average number of TFs per genome less than 1.0: AbrB, AsnC, BirA, CcpN, CodY, ComK, CtsR, DtxR, Fis, GlnL, GutM, HTH_11, IclR, LexA, NiaR, NrdR, NrtR, PF04394, ROK, SdaR, SfsA, SorC, YobV
