# Supplementary material for: Genomic reconstruction of transcriptional regulatory networks in lactic acid bacteria
Source: BMC Genomics. 2013 Feb 12;14:94. doi: 10.1186/1471-2164-14-94 (PMC3616900; doi:10.1186/1471-2164-14-94)
Supplement: Additional file 5 — Collection of TF regulons reconstructed in Lactobacillales. Description of data: a Novel TF names introduced in this work are marked by asterisks. b Presence (+) or absence (−) of TFs orthologs. c Workflow 1, expansion and projection of a regulon previously characterized in model Lactobacillales organisms: (1a) TFBSs motif was known, (1b) TFBSs motif was predicted in present work; Workflow 2, projection of an orthologous regulon from B. subtilis or S. aureus; Workflow 3, ab initio regulon inference. Regulons previously studied in model organisms highlighted by green. Names of functional groups are highlighted in blue. [file 1471-2164-14-94-S5.xlsx]

## Sheet: Additional file 5
Additional file 5. Collection of TF regulons reconstructed in Lactobacillales
a Novel TF names introduced in this work are marked by asterisks. b Presence (+) or absence (-) of TFs orthologs. c Workflow 1, expansion and projection of a regulon previously characterized in model Lactobacillales organisms: (1a) TFBSs motif was known, (1b) TFBSs motif was predicted in present work; Workflow 2, projection of an orthologous regulon from B. subtilis or S. aureus; Workflow 3, ab i…
TF namea	Streptoccaceae example locus tag	Lactobacillaceae example locus tag	Streptococcaceaeb															Lactobacillaceaeb															Workflowc	Family	TF regulon functional role	Effector	Mode of action	Streptococcaceae example PMID	Lactobacillaceae example PMID
			L. lactis lactis SK11	L. lactis lactis Il1403	S. thermophilus CNRZ1066	S. agalactiae 2603V/R	S. uberis 0140J	S. equi MGCS10565	S. dysgalactiae GGS_124	S. pyogenes M1 GAS	S. gallolyticus UCN34	S. mutans UA159	S. suis 05ZYH33	S. mitis B6	S. pneumoniae TIGR4	S. gordonii CH1	S. sanguinis SK36	L. sakei 23K	L. casei ATCC 334	L. rhamnosus GG	L. delbrueckii ATCC BAA-365	L. acidophilus NCFM	L. helveticus DPC 4571	L. johnsonii NCC 533	P. pentosaceus ATCC 25745	L. brevis ATCC 367	L. plantarum WCFS1	L. fermentum IFO 3956	L. reuteri JCM 1112	O. oeni PSU-1	L. mesenteroides ATCC 8293	L. salivarius UCC118
Carbohydrate metabolism regulons
AgaR*	SP_0058	-	-	-	-	-	+	+	+	-	-	-	+	+	+	+	+	-	-	-	-	-	-	-	-	-	-	-	-	-	-	-	3	GntR	N-acetylgalactosamine utilization	N-acetylgalactosamin-6-phosphate	repressor	-	-
AgaR2*	SPy0715	LGG_00332	-	-	-	-	+	+	+	+	-	-	+	-	-	-	-	-	-	+	-	-	+	+	+	-	-	-	-	-	-	-	3	GntR	N-acetylgalactosamine utilization	N-acetylgalactosamin-6-phosphate	repressor	-	-
AlsR*	LACR_1640	-	+	-	-	-	-	-	-	-	-	-	-	-	-	-	-	-	-	-	-	-	-	-	-	-	-	-	-	-	-	-	3	LacI	Allose utilization	-	repressor	-	-
AraR	-	lp_3558	-	-	-	-	-	-	-	-	-	-	-	-	-	-	-	+	-	-	-	-	-	-	+	+	+	+	+	+	+	-	2 (B. subtilis)	GntR	Arabinose utilization	Arabinose	repressor	-	-
CcpA	SPy0514	lp_2256	+	+	+	+	+	+	+	+	+	+	+	+	+	+	+	+	+	+	+	+	+	+	+	+	+	+	+	+	+	+	1a	LacI	Global catabolite repression	Hpr protein; Fructose-1,6-bisphosphate	repressor or activator	22394467	22326142
CcpB	SAG0784	lp_2602	+	+	-	+	-	-	+	-	+	-	-	-	-	-	-	+	+	+	-	-	-	-	-	-	+	-	-	-	-	-	3	LacI	Sugar utilization	-	repressor	-	-
CcpN	SAG1672	LSEI_2335	-	-	-	+	+	-	+	-	-	-	-	-	-	+	+	+	+	+	-	-	-	-	-	-	-	-	-	+	-	-	2 (B. subtilis)	CcpN	Gluconeogenesis	-	repressor	-	-
CelQ*	SP_0473	-	-	-	-	-	-	+	-	-	-	-	+	-	+	-	+	-	-	-	-	-	-	-	-	-	-	-	-	-	-	-	3	ROK	Cellobiose utilization	-	repressor	23082033	-
CelR	SP_0306	LEUM_0929	-	-	-	-	+	+	+	+	+	+	+	-	+	+	-	-	-	-	-	-	-	-	-	-	-	-	-	-	+	-	1a	BglG	Cellobiose utilization	-	repressor	21778207	-
CggR	-	lp_0788	-	-	-	-	-	-	-	-	-	-	-	-	-	-	-	+	+	+	+	+	+	+	+	+	+	-	-	-	-	+	1a	SorC	Glycolysis	Fructose-1,6-bisphosphate	repressor	-	21375718
ExuR*	-	LVIS_0147	-	-	-	-	-	-	-	-	-	-	-	-	-	-	-	+	-	-	-	-	-	-	-	+	-	-	-	-	-	-	3	LacI	Hexuronate utilization	Glucuronate; Galacturonate	repressor	-	-
FruR	SP_0875	lp_2095	+	+	+	+	+	+	+	+	+	+	+	+	+	+	+	+	+	+	+	+	+	+	+	-	+	-	-	-	-	+	2 (S. aureus)	DeoR	Fructose utilization	D-fructose-6-phosphate	repressor	-	-
FucR*	SP_2168	LGG_02680	-	-	-	-	-	-	-	-	-	-	-	-	+	-	-	-	-	+	-	-	-	-	-	-	-	-	-	-	-	-	3	DeoR	Fucose utilization	L-Fuculose-1-phosphate	repressor	-	-
GalR	SP_1854	lp_3488,lp_3479	-	-	+	-	-	+	-	-	+	+	+	+	+	+	+	+	+	+	-	-	-	-	+	+	+	+	+	+	+	+	1a	LacI	Galactose utilization	Galactose	repressor	9603808;7934815;11157930;11790749	-
GntR1*	L54944	lp_1157	+	+	-	-	-	-	-	-	-	-	-	-	-	-	-	+	+	+	-	-	-	-	+	+	+	-	-	+	+	-	3	RpiR	Gluconate utilization	Gluconate	repressor	-	-
GntR2*	-	LAF_1049	-	-	-	-	-	-	-	-	-	-	-	-	-	-	-	-	-	-	-	-	-	-	-	-	-	+	+	-	-	-	3	LacI	Gluconate utilization	Gluconate	repressor	-	-
GutR	Sez_0205	lp_3656;lp_3622	-	-	-	-	+	+	-	-	-	+	-	-	-	-	-	-	+	+	-	-	-	-	-	-	+	-	-	-	-	+	1a	BglG	Sorbitol utilization	-	repressor	-	18676710
HxlR*	-	LVIS_0444	-	-	-	-	-	-	-	-	-	-	-	-	-	-	-	-	-	-	-	-	-	-	-	+	-	-	-	+	-	-	3	LacI	Hexulose metabolism	-	repressor	-	-
IolR	-	LGG_00260	-	-	-	-	-	-	-	-	-	-	-	-	-	-	-	-	-	+	-	-	-	-	-	-	-	-	-	-	-	-	1a	DeoR	Inositol utilization	2-deoxy-5-keto-D-gluconate-6-phosphate	repressor	-	17449687
LacR	SMU.1498	LSEI_0681	+	-	-	+	+	+	+	+	+	+	+	+	+	+	+	-	+	+	-	-	-	-	-	-	-	-	-	-	-	-	1b	DeoR	Lactose utilization	D-galactose-6-phosphate	repressor	1400164	-
LacR2	-	lp_3470	-	-	-	-	-	-	-	-	-	-	-	-	-	-	-	-	-	-	-	+	+	+	-	-	+	+	+	-	+	-	1b	LacI	Lactose utilization	Lactose	repressor	-	11807052
LBA1472	-	LBA1472	-	-	-	-	-	-	-	-	-	-	-	-	-	-	-	-	-	-	-	+	-	+	-	-	-	-	-	-	-	-	3	LacI	Sugar utilization	-	repressor	-	-
LJ1265	-	LJ1265	-	-	-	-	-	-	-	-	-	-	-	-	-	-	-	-	-	-	-	+	-	+	-	-	-	-	-	-	-	-	3	LacI	Pentose utilization	-	repressor	-	-
Lp_3221	-	lp_3221	-	-	-	-	-	-	-	-	-	-	-	-	-	-	-	-	+	+	-	-	-	-	-	-	+	-	-	-	-	-	3	LacI	Sucrose utilization	-	repressor	-	-
LSEI_0368	-	LSEI_0368	-	-	-	-	-	-	-	-	-	-	-	-	-	-	-	-	+	+	-	-	-	-	-	-	-	-	-	-	-	-	3	LacI	Sugar utilization	-	repressor	-	-
MalR	SPy1293	lp_0172	+	+	+	+	+	+	+	+	+	+	+	+	+	+	+	-	-	-	-	-	-	-	+	+	+	+	+	-	+	+	1a	LacI	Maltose utilization	Maltose	repressor	11278784;824497;17403878;9388231;12296976	22203558
MalR2*	SPy1297	-	-	-	-	-	-	+	+	+	+	-	-	-	-	-	-	-	-	-	-	-	-	-	-	-	-	-	-	-	-	-	3	LacI	Maltose utilization	Maltose	repressor	-	-
MalR3*	-	lp_3531	-	-	-	-	-	-	-	-	-	-	-	-	-	-	-	-	-	-	-	-	-	-	-	+	+	+	+	+	+	-	3	LacI	Maltose/maltodextrin utilization	Maltose	repressor	-	-
MdxR*	SSU05_2066	lp_0173	-	-	-	-	-	-	-	-	-	-	+	-	-	-	-	-	+	-	-	+	-	+	-	-	+	-	-	-	+	-	3	LacI	Maltose/maltodextrin utilization	-	repressor	-	-
MleR	L0148	lp_1115	+	+	-	-	-	-	-	-	+	+	-	-	-	+	+	+	+	+	-	+	-	-	+	+	+	+	+	+	+	+	1b	LysR	Malate utilization	L-malate	activator	2498286	-
MtlR	SP_0395	lp_0231	+	+	-	-	+	-	-	-	+	+	-	-	+	-	-	-	+	+	-	-	-	-	-	-	+	-	-	-	-	+	1b	BglG	Mannitol utilization	-	activator	10878121	-
MurR	LACR_1243	lp_3521	+	+	-	-	-	-	-	-	-	-	-	-	-	-	-	-	-	-	-	+	-	+	+	-	+	-	-	-	-	-	2 (B. subtilis)	RpiR	N-acetylmuramate utilization	N-acetylmuramate-6-phosphate	repressor	-	-
NagR	SPy1202	LBA0516	+	+	+	+	+	+	+	+	+	+	+	+	+	+	+	+	+	+	+	+	+	+	+	+	+	+	+	+	+	+	2 (B. subtilis)	GntR	N-acetylglucosamine utilization	N-acetylglucosamine-6-phosphate	repressor	-	-
NanR	SP_1331	-	-	-	-	+	+	+	+	+	-	-	+	+	+	+	+	-	-	-	-	-	-	-	-	-	-	-	-	-	-	-	3	RpiR	Sialic acid utilization	N-acetylneuraminic acid	repressor	-	-
OglR*	SMU.105	LJ0744	-	-	-	-	-	-	-	-	-	+	-	-	-	-	-	-	-	-	-	-	-	+	-	-	-	-	-	-	-	+	3	LacI	Oligoglucosides utilization	-	repressor	-	-
OglR2*	-	LSEI_0400	-	-	-	-	-	-	-	-	-	-	-	-	-	-	-	-	+	-	-	-	-	-	-	-	-	-	-	-	-	-	3	LacI	Oligoglucosides utilization	-	repressor	-	-
PflR*	SPy2054	lp_2597	-	-	-	+	+	+	+	+	-	+	+	-	+	+	+	-	-	-	-	-	-	-	-	-	+	-	-	-	-	-	3	DeoR	Formate metabolism	-	repressor	-	-
RbsR	-	lp_3661	-	-	-	-	-	-	-	-	-	-	-	-	-	-	-	+	+	+	-	-	-	-	+	+	+	+	+	+	+	-	1a	LacI	Ribose utilization	Ribose-5-phosphate	repressor	-	10941799
RbsR2*	Sez_0468	-	+	+	-	+	+	+	+	+	-	-	-	-	-	-	-	-	-	-	-	-	-	-	-	-	-	-	-	-	-	-	2 (B. subtilis)	LacI	Ribose utilization	Ribose-5-phosphate	repressor	-	-
RegR	SP_0330	-	-	-	-	+	-	+	+	+	-	-	+	-	+	-	-	-	-	-	-	-	-	-	-	-	-	-	-	-	-	-	1a	LacI	Hyaluronate utilization	Hyaluronate	repressor	12704136	-
Rex	SPy1120	lp_0725	+	+	+	+	+	+	+	+	+	+	+	+	+	+	+	+	+	+	+	+	+	+	+	+	+	+	+	+	+	+	1a	Rex	Anaerobic respiration and fermentation	NADH	repressor	21521360	-
Rgg	SGO_0496	-	-	-	-	-	-	-	-	-	+	-	-	+	-	+	+	-	-	-	-	-	-	-	-	-	-	-	-	-	-	-	1a	Xre	Cell wall components biosynthesis	-	activator	12624202	-
RgrA	L0150	-	+	+	-	-	-	-	-	-	-	-	-	-	-	-	-	-	-	-	-	-	-	-	-	-	-	-	-	-	-	-	3	GntR	Trehalose utilization	Trehalose-6-phosphate	repressor	-	-
RliC	LACR_0766	-	+	+	-	-	-	-	+	-	-	-	-	-	-	-	-	-	-	-	-	-	-	-	-	-	-	-	-	-	-	-	3	LacI	Maltodextrin utilization	-	repressor	-	-
RbtR*	-	LBA1174	-	-	-	-	-	-	-	-	-	-	-	-	-	-	-	-	+	-	-	+	+	-	-	-	-	-	-	-	-	+	3	RpiR	Ribitol utilization	-	repressor	-	-
SAG1808	SAG1808	-	-	-	-	+	-	-	-	-	-	-	-	-	-	-	+	-	-	-	-	-	-	-	-	-	-	-	-	-	-	-	3	LacI	Galactitol utilization, predicted	-	repressor	-	-
ScrR	SP_1725	lp_0188	-	-	+	+	+	+	+	+	+	+	+	+	+	+	+	+	-	-	+	+	-	+	+	+	+	+	+	-	+	+	1a	LacI	Sucrose utilization	Sucrose-6-phosphate	repressor	13129950	-
ScrR2*	-	LEUM_0287	-	-	-	-	-	-	-	-	-	-	-	-	-	-	-	-	-	-	-	-	-	-	-	-	-	-	-	-	+	-	3	LacI	Sucrose utilization	Sucrose-6-phosphate	repressor	-	-
SdaR	-	LSA0710	-	-	-	-	-	-	-	-	-	-	-	-	-	-	-	+	-	-	-	-	-	-	-	+	-	-	+	-	-	-	3	SdaR	Glycerate utilization	D-glycerate	activator	-	-
SgaR*	SP_2032	-	-	-	-	+	+	+	+	+	+	+	+	+	+	-	+	-	-	-	-	-	-	-	-	-	-	-	-	-	-	-	3	BglG	Ascorbate utilization	-	repressor	-	-
SgaR2*	SP_2131	-	-	-	-	+	+	+	+	+	-	-	+	+	+	-	-	-	-	-	-	-	-	-	-	-	-	-	-	-	-	-	3	BglG	Ascorbate utilization	-	repressor	-	-
SusR	SP_1799	LBA0500	-	-	-	-	+	-	-	-	-	-	+	-	+	+	-	-	-	-	-	+	-	-	-	-	-	-	-	-	-	-	1b	LacI	Fructooligosaccharides utilization	-	repressor	17880421	-
TagR*	SMU.112c	LSEI_2656	-	-	-	-	-	-	-	-	-	+	-	-	-	-	-	-	+	+	-	-	-	+	+	-	-	-	-	-	-	-	3	RpiR	Tagatose utilization	Tagatose 6-phosphate	repressor	-	-
TreR	SPy2099	lp_0262	-	-	-	-	+	-	+	+	+	+	+	-	+	+	+	+	+	+	-	+	-	+	+	-	+	-	-	+	+	+	1a	GntR	Trehalose utilization	Trehalose-6-phosphate	repressor	-	16461669
UxuR*	L0240	LVIS_0145	+	+	-	-	-	-	-	-	-	-	-	-	-	-	-	-	-	-	-	-	-	-	-	+	-	-	-	-	-	-	3	GntR	Glucuronate utilization	Glucuronate	repressor	-	-
XylR	-	LVIS_0464, LVIS_2109	-	-	-	-	-	-	-	-	-	-	-	-	-	-	-	-	-	-	-	-	-	-	+	+	-	+	-	-	+	-	1a	ROK	Xylose utilization	Xylose	repressor	-	9835554
Stress response regulons
CtsR	SP_2195	lp_1018	+	+	+	+	+	+	+	+	+	+	+	+	+	+	+	+	+	+	-	-	-	-	+	+	+	+	+	+	-	+	1a	CtsR	Heat shock response	Heat shock	repressor	14763981;11717289	19933364
FlrR*	L162229	lp_3097	+	+	-	-	-	-	-	-	-	-	-	-	-	-	-	+	-	-	-	-	-	-	-	+	+	-	-	-	-	-	3	TetR	Drug resistance	-	repressor	-	-
HrcA	SPy1763	lp_2029	+	+	+	+	+	+	+	+	+	+	+	+	+	+	+	+	+	+	+	+	+	+	+	+	+	+	+	-	+	+	1a	HrcA	Heat shock response	Heat shock	repressor	12646229;17464202	17129387;18240137;21954366
LBA0573	-	LBA0573	-	-	-	-	-	-	-	-	-	-	-	-	-	-	-	-	-	-	+	+	+	-	-	-	-	-	-	-	-	+	3	MarR	Multidrug resistance	-	repressor	-	-
LexA	-	lp_2063	-	-	-	-	-	-	-	-	-	-	-	-	-	-	-	+	+	+	+	+	+	+	+	+	+	+	+	+	+	+	2 (B. subtilis)	LexA	SOS response	DNA damage	repressor	-	-
NmlR	SP_1856	-	+	+	+	-	-	+	-	-	+	+	-	-	+	-	+	-	-	-	-	-	-	-	-	-	-	-	-	-	-	-	1b	MerR	Carbonyl stress response	Formaldehyde; Methylglyoxal; Nitric oxide	activator	20525825	-
PadR	GALLO_2107	lp_3664	+	+	-	-	-	-	-	-	+	-	+	-	-	-	-	+	-	-	-	-	+	-	+	+	+	+	-	-	-	-	1a	PadR	Phenolic acid stress response	Phenolic acids	repressor	-	1.50668e+07
PerR	SPy0187	LVIS_1882	+	+	+	+	+	+	+	+	+	+	+	-	-	+	+	+	+	+	-	-	-	-	+	+	+	+	+	-	-	+	1a	Fur	Iron homeostasis; Oxidative stress response	Peroxide	repressor	18723622,1723892, 21949080	-
YjdR*	SP_1920	-	-	-	+	+	+	+	+	+	+	+	+	+	+	+	+	-	-	-	-	-	-	-	-	-	-	-	-	-	-	-	3	MarR	Multidrug resistance	-	-	-	-
YtrA	-	lp_0325	-	-	-	-	-	-	-	-	-	-	-	-	-	-	-	+	+	+	+	-	-	-	-	+	+	-	-	+	+	-	2 (B. subtilis)	GntR	Multidrug resistance	-	repressor	-	-
YxeR*	L53789	LSEI_0394	+	+	-	-	-	-	-	-	-	-	-	-	-	-	-	-	+	+	+	+	+	+	+	+	-	+	+	+	-	-	3	TetR	Antibiotic resistance	-	repressor	-	-
Metal homeostasis regulons
AdcR	SP_2172	LEUM_2018	+	+	+	+	+	+	+	+	+	+	+	+	+	+	+	-	-	-	-	-	-	-	-	-	-	-	-	-	+	-	1a	MarR	Zinc homeostasis	Zinc	repressor	18971260;12904577	-
CopR	L45109	LBA1963	+	+	+	+	+	+	+	+	+	+	+	+	+	+	+	+	+	+	+	+	+	+	+	+	+	+	+	+	+	+	1a	CopY	Copper resistance	Copper	repressor	17557814;18837698;20562311;21059179	-
CzcR1*	-	LJ0376	-	-	-	-	-	-	-	-	-	-	-	-	-	-	-	-	-	-	+	-	-	+	-	-	-	-	+	-	-	-	3	ArsR	Cobalt-zinc-cadmium resistance	Cadmium	repressor	-	-
CzcR2*	-	LVIS_0395	-	-	-	-	-	-	-	-	-	-	-	-	-	-	-	-	-	+	-	-	-	-	+	+	-	-	-	-	-	-	3	ArsR	Cobalt-zinc-cadmium resistance	Cadmium	repressor	-	-
FlpA	L0239	lp_1442	+	+	-	-	-	-	-	-	-	-	-	-	-	-	-	+	+	+	+	+	-	+	+	-	+	+	+	+	+	+	1a	Crp	Heavy metal resistance	Oxygen	activator	10760139	9534240
MntR	SGO_1816	LVIS_1718	+	+	-	+	+	+	+	+	+	+	+	+	+	+	+	+	+	+	-	-	-	-	-	+	+	+	+	-	-	+	1a	DtxR	Manganese homeostasis	Manganese	repressor	19795834	-
NihR*	-	LSA0783	-	-	-	-	-	-	-	-	-	-	-	-	-	-	-	+	-	-	-	-	-	-	+	+	+	+	-	-	-	-	3	Crp	Nickel homeostasis, predicted	-	activator	-	-
SczA	SP_1858	-	-	-	+	+	-	-	-	+	-	-	-	+	+	+	+	-	-	-	-	-	-	-	-	-	-	-	-	-	-	-	1a	TetR	Zinc stress response	Zinc	repressor	17640279	-
Zur	-	lp_0868	-	-	-	-	-	-	-	-	-	-	-	-	-	-	-	+	+	+	-	-	-	-	+	+	+	+	+	+	+	+	2 (B. subtilis)	Fur	Zinc homeostasis	Zinc	repressor	-	-
Amino acids metabolism regulons
AguR*	-	LVIS_2205	-	-	-	-	-	-	-	-	-	-	-	-	-	-	-	+	-	-	-	-	-	-	+	+	-	-	-	-	-	-	3	RpiR	Agmatine utilization	-	-	-	-
ArgR	SP_0893,SP_1203,SP_2077	lp_1411,lp_1604	+	+	+	+	+	+	+	+	+	+	+	+	+	+	+	+	+	+	+	-	-	-	+	+	+	+	+	-	+	+	1a	ArgR	Arginine metabolism	Arginine	repressor	14762010;15749710;18539789;20947575;22084243;18971260	15342575
BusR	L75633	LEUM_0356	+	+	-	-	-	-	-	-	-	-	-	-	-	-	+	-	-	-	-	-	-	-	-	-	-	-	-	-	+	-	1a	GntR	Betaine utilization	-	repressor	17603047	-
CmbR	SP_0927	-	+	+	+	+	+	+	+	+	+	+	+	+	+	+	+	-	-	-	-	-	-	-	-	-	-	-	-	-	-	-	1a	LysR	Cysteine metabolism	O-acetyl serine	repressor or activator	17956428	-
CodY	SP_1584	-	+	+	+	+	+	+	+	+	+	+	+	+	+	+	+	-	-	-	-	-	-	-	-	-	-	-	-	-	-	-	1a	CodY	Nutrient limitation global regulation	Leucine; Isoleucine; Valine	repressor	21705595;20979332;19552712;18539745	-
GlnR	SP_0501	LGG_01697	+	+	+	+	+	+	+	+	+	+	+	+	+	+	+	+	+	+	-	-	-	-	+	+	+	-	-	+	+	+	1a	MerR	Nitrogen metabolism	Phosphorylated NtrB, signal histidine kinase	repressor	16788206;18174343	10613874
HomR	SMU.930c	-	-	-	+	-	-	-	-	-	+	+	-	-	-	-	-	-	-	-	-	-	-	-	-	-	-	-	-	-	-	-	1a	LysR	Methionine metabolism, Cysteine metabolism	O-acetyl serine	activator	20418399	-
MtaR	SAG1176	LBUL_0095	-	-	+	+	+	+	+	+	+	+	+	+	+	+	+	-	-	-	-	-	-	-	-	-	+	-	-	-	-	-	1a	LysR	Methionine biosynthesis	Homocysteine	repressor or activator	14594832	-
Cofactor metabolism regulons
BirA	SP_1900	lp_0854	+	+	+	+	+	+	+	+	+	+	+	+	+	+	+	-	-	-	-	-	+	-	+	-	+	+	+	+	+	+	1a	BirA	Biotin biosynthesis	Biotin	repressor	12368242	-
NiaR	SPy1427	LSEI_0807	-	-	+	+	+	+	+	+	+	+	+	+	+	+	+	+	+	+	-	-	-	-	+	-	+	-	-	-	-	-	2 (B. subtilis)	HTH_11	NAD metabolism	Niacin	repressor	-	-
NrtR	str0428	LSEI_2768	-	-	+	-	-	-	-	-	-	-	+	+	-	+	+	-	+	+	+	-	+	-	-	-	+	+	+	-	+	-	1a	NrtR	NAD biosynthesis	ADP-ribose	repressor	18276643	18276643
PdxR	SPy1210	-	-	-	+	+	-	+	+	+	+	+	+	+	+	+	+	-	-	-	-	-	-	-	-	-	-	-	-	-	-	-	2 (S. aureus)	GntR	Pyridoxine biosynthesis	Pyridoxine	Pyridoxal-5-phosphate	-	-
Nucleotide metabolism regulons
DeoR	-	LVIS_1592	-	-	-	-	-	-	-	-	-	-	-	-	-	-	-	+	-	-	-	-	-	-	-	+	+	+	+	-	-	-	2 (B. subtilis)	SorC	Deoxynucleoside utilization	Deoxyribose-5-phosphate	repressor	-	-
NrdR	SPy0338	LBA1546	+	+	+	+	+	+	+	+	+	+	+	+	+	+	+	+	+	+	+	+	+	+	+	+	+	+	+	-	-	+	3	NrdR	Ribonucleotide redutcases	Deoxyribonucleotides	repressor	-	-
PurR	SP_1979	LBA0218	+	+	+	+	+	+	+	+	+	+	+	+	+	+	+	+	+	+	+	+	+	+	+	+	+	+	+	+	+	+	1a	PurR	Purine biosynthesis	5-phosphoribosyl 1-pyrophosphate	repressor	22679106	-
Fatty acids metabolism regulons
FabT	SP_0416	LVIS_0936	+	+	+	+	+	+	+	+	+	+	+	+	+	+	+	-	+	+	-	-	-	-	-	+	-	+	+	+	+	+	1a	MarR	Fatty acid biosynthesis	Long-chain acyl-acyl carrier protein	repressor	16390449;19376778	-
FatR	-	LSEI_0061	-	-	-	-	-	-	-	-	-	-	-	-	-	-	-	-	+	+	-	-	-	-	-	-	-	-	-	+	-	-	2 (B. subtilis)	TetR	Toxic fatty acid stress response	Oleic acid; gamma-Linolenic acid; Linoleic acid; Phytanic acid	repressor	-	-
Regulons with unknown or hypothetical functions
PipR*	SPy2177	-	+	+	+	+	+	+	+	+	+	+	+	+	+	+	+	-	-	-	-	-	-	-	-	-	-	-	-	-	-	-	3	TetR	Phage infection protein	-	-	-	-
SAG1910	SAG1910	-	-	-	+	+	+	+	+	+	+	+	+	-	-	+	+	-	-	-	-	-	-	-	-	-	-	-	-	-	-	-	3	MarR	-	-	repressor	-	-
SPy1285	SPy1285	-	-	-	+	+	+	+	+	+	+	+	+	+	+	-	-	-	-	-	-	-	-	-	-	-	-	-	-	-	-	-	3	GntR	Transport	-	-	-	-
YwzG*	SP_0100	lp_3216	-	-	-	+	+	+	+	+	+	+	+	+	+	+	+	-	-	-	-	-	-	-	+	+	+	-	+	-	+	+	3	PadR	Transport	-	repressor	-	-
YybA	-	LBA1663	-	-	-	-	-	-	-	-	-	-	-	-	-	-	-	-	-	-	-	+	-	+	-	-	-	-	-	-	-	-	2 (B. subtilis)	MarR	-	-	repressor	-	-
LBA1638	-	LBA1638	-	-	-	-	-	-	-	-	-	-	-	-	-	-	-	-	-	-	+	+	+	+	-	-	-	-	-	-	-	-	3	TetR	Transport	-	repressor	-	-
Lp_2615	-	lp_2615	-	-	-	-	-	-	-	-	-	-	-	-	-	-	-	-	+	+	+	+	+	+	+	+	+	-	-	-	-	-	3	GntR	Hypothetical ABC transporter	-	repressor	-	-
Lp_2742	-	lp_2742	-	-	-	-	-	-	-	-	-	-	-	-	-	-	-	+	-	-	-	-	-	-	+	+	+	+	+	-	-	+	3	GntR	Hypothetical ABC transporter	-	repressor	-	-
LSEI_0081	-	LSEI_0081	-	-	-	-	-	-	-	-	-	-	-	-	-	-	-	-	+	+	-	-	-	-	-	-	-	-	-	+	-	-	3	TetR	Transport	-	repressor	-	-
a Novel TF names introduced in this work are marked by asterisks.
b '+', presence of TFs orthologs; '-' absence of regulon.
c Workflow 1, expansion and projection of a regulon previously characterized in model Lactobacillales organisms: (1a) TFBSs motif was known, (1b) TFBSs motif was predicted in present work; Workflow 2, projection of an orthologous regulon from B. subtilis or S. aureus; Workflow 3, ab initio regulon inference.
