# Supplementary material for: Genomic reconstruction of transcriptional regulatory networks in lactic acid bacteria
Source: BMC Genomics. 2013 Feb 12;14:94. doi: 10.1186/1471-2164-14-94 (PMC3616900; doi:10.1186/1471-2164-14-94)
Supplement: Additional file 6 — Functional content, experimental evidences and conservation for reconstructed regulons in Streptococcaceae. Description of data: Regulons are sorted by regulator names. Novel TF names introduced in this work are marked by asterisks. ‘Conservation of regulatory interaction’ column shows number of genomes with regulated gene/ operon (number of genomes having orthologs of operon). [file 1471-2164-14-94-S6.xlsx]

## Sheet: Additional file 6
Additional file 6. Functional content, experimental evidences and conservation for reconstructed regulons in Streptococcaceae
Regulons are sorted by regulator names. Novel TF names introduced in this work are marked by asterisks. ‘Conservation of regulatory interaction’ column shows number of genomes with regulated gene/ operon (number of genomes having orthologs of operon).
Regulated gene/operon	First gene ID	Conservation of regulatory interaction	Pathway / Functional roles	Experimental evidence	Experimental reference (PMID)	Multiple regulation
AdcR regulon		15 orthologs	Zinc homeostasis
adcR	SP_2172	15 (15)	Zinc repressor	known	21603707
adcCBA	SP_2171	15 (15)	Zinc ABC transporter	known	21603707
lmb3-phtB	SP_1002	2 (3)	Laminin-binding protein;Surface virulence protein	known	12904577
inlA	SPy1361	5 (6)	Internalin A	known	12904577
rpsN2	SPy1871	6 (7)	Ribosomal protein S14 paralog	known	12904577
adhA2	SP_2055	2 (5)	Zn-dependent alcohol dehydrogenase I	new
adhA1	Spy0044	4 (12)	Zn-dependent alcohol dehydrogenase II	new
dppABCDE	SPy2000	3 (3)	Oligopeptide ABC transporter	new
cspZ	SAG0771	4 (4)	Cell wall surface anchor family protein	new
inlA2	SDEG_0377	3 (3)	Internalin A	new
phtA	SP_1175	2 (2)	Surface virulence protein	known	21603707
lmb-phtD	SDEG_0935	5 (5)	Laminin-binding protein;Surface virulence protein	new
lmb2-phtD2	SP_1004	7 (7)	Laminin-binding protein;Surface virulence protein	known	21603707
AgaR* regulon		8 orthologs	N-acetylgalactosamine utilization
agaR	SP_0058	8 (8)	N-acetylgalactosamine utilization regulator	new		AgaR, CcpA
bgaC-agaBCDE	SP_0060	8 (8)	N-acetylgalactosamine utilization	new		AgaR, CcpA
AgaR2* regulon		5 orthologs	N-acetylgalactosamine utilization
agaR2S-lacD	SPy0715	5 (5)	N-acetylgalactosamine utilization	new
AlsR* regulon		1 ortholog	D-allose utilization
alsR	LACR_1640	1 (1)	Predicted of D-allose utilization transcriptional regulator AlsR, LacI family	new
alsEI-bglH	LACR_1639	1 (1)	D-allose utilization	new
ArgR regulon		15 orthologs	Arginine metabolism
artP	SP_1394	12 (13)	Arginine ABC transporter, substrate-binding protein	new
argGH	SAG0125	9 (10)	Arginine biosynthesis	known	18539789
argR1	SP_2077	10 (15)	Arginine metabolism transcriptional regulator ArgR, ArgR family	new
arcABC	SP_2148	11 (11)	Arginine catabolism	known	20947575	ArgR, CcpA, GlnR
argCJDBF	SMU.663	7 (7)	Arginine biosynthesis	new	18539789
argS	SP_2078	10 (14)	Arginyl-tRNA synthetase (EC 6,1,1,19)	new
artQM	SP_0823	10 (13)	Arginine ABC transporte	new
aapA	SP_1001	2 (12)	Predicted amino acid permease	known	22084243
BirA regulon		15 orthologs	Biotin biosynthesis
bioY1	SP_0783	7 (9)	Biotin ECF transporter	new
birA	SP_1900	2 (15)	Biotin biosynthesis regulator BirA, BirA family; Biotin-protein ligase (EC 6.3.4.15)	new
bioY2	SPy0207	9 (9)	Biotin ECF transporter	new
yemC	SP_1428	8 (11)	Zinc finger protein	new
yhcG	SPy0208	6 (6)	Metal-dependent hydrolase	new
bioB	SAG0464	3 (3)	Biotin synthase (EC 2.8.1.6)	new
bioD	GALLO_1915	1 (1)	ATP-dependent dethiobiotin synthetase BioD (EC 6.3.3.3)	new
BusR regulon		3 orthologs	Betaine utilization
busAB	L74195	3 (9)	Betaine ABC transporter	known
CcpA regulon		15 orthologs	Global carbon metabolism
manLMNO	SP_0284	15 (15)	Mannose-specific PTS system	known	22039538
coaA	SP_0839	15 (15)	Pantothenate kinase	known	22039538
ackA	SP_2044	14 (15)	Acetate kinase	known	17905980
raiA	SP_2206	15 (15)	Ribosome-associated protein Y	known	22039538
ccpA	SP_1999	14 (15)	Carbon catabolism global transcriptional regulator CcpA, LacI family	known	17905980
adhA	SP_0285	11 (12)	Alcohol dehydrogenase	known	22039538	CcpA, CodY, Rex
pgm	SP_1498	12 (13)	Phosphoglucomutase	new
ptsG-rgfB	SP_0758	11 (13)	Glucose-specific PTS system; Exodeoxyribonuclease III	known	22039538	CcpA, MalR
fruRBA	SP_0875	12 (15)	Fructose utilization	new		CcpA, FruR
acoAB	SP_1164	11 (12)	Acetoin dehydrogenase	new
glpKDF	SP_2186	10 (10)	Glycerol utilization	known	22039538
trePA	SP_1884	10 (10)	Trehalose-specific PTS system	known	22039538	CcpA, TreR
pepQ	SP_1591	11 (14)	Xaa-Pro dipeptidase	known	9573093
ptsHI	SP_1177	12 (15)	General PTS systems components	new
glgBCDA	SP_1121	10 (14)	Glycogen biosynthesis	known	22039538
atpEBFHAGD	SP_1514	10 (15)	ATP synthase	known	22039538
pgi	SP_2070	10 (15)	Glucose-6-phosphate isomerase	new
arcABC	SP_2148	9 (12)	Arginine catabolism	known	17905980	ArgR, CcpA, GlnR
scrAK	SP_1722	9 (13)	Sucrose utilization	known	22039538	CcpA, ScrR
pfl	SP_0459	9 (15)	Pyruvate formate-lyase	known	15345406
nanREAT-neuA-nanK	SP_1331	9 (9)	Ascorbate utilization	known	22039538
treR	SP_1885	9 (9)	Trehalose utilization transcriptional regulator TreR, GntR family	known	22039538	CcpA, TreR
pepX	SP_0894	7 (15)	Xaa-Pro dipeptidyl-peptidase	new
naoX	SP_1469	9 (15)	Predicted NADH oxidase	new
yjbM-ppnK-yjbO	SP_1097	7 (15)	Pyrophosphate methabolism	known	22039538
pflA	SP_1976	11 (15)	Pyruvate formate-lyase-activating enzyme	known	22039538
hyl	SP_0314	4 (6)	Hyaluronidase	known	22039538	CcpA, RegR
kduDI-kdgKA	SP_0320	4 (6)	Glucoronide utilization	known	22039538	CcpA, RegR
hlyD-ugl-hylEFG-yajC-ohl-regR	SP_0321	5 (6)	Glucoronide utilization	known	22039538	CcpA, RegR
galKTE	SP_1853	6 (11)	Galactokinase	known	22039538	CcpA, GalR
gabD	SAG1124	6 (6)	Succinate-semialdehyde dehydrogenase	new
rpiA-deoB-arsC-punA	SP_0828	7 (15)	Nucleosides metabolism	known	22039538
scrBR	SP_1724	8 (13)	Sucrose utilization	known	22039538	CcpA, ScrR
glpF2	SP_1491	8 (15)	Glycerol uptake facilitator paralog	known	22039538
malEFG	SPy1294	10 (10)	Maltodextrine utilization	new		CcpA, MalR
apbE	SP_1470	10 (13)	Predicted thiamine biosynthesis lipoprotein	known	22039538
typA	SP_0681	10 (15)	GTP-binding protein	new
atoBDA	SPy0140	4 (4)	Butyrate-acetoacetate CoA-transferase	new
ptsABCD	SPy1057	4 (4)	PTS system, mannose/fructose family	new
citN	SPy1180	4 (4)	Citrate transporter	new
agaL-msmEFG	SP_1898	4 (5)	Alpha-galactosidase, multiple sugar ABC transporter	known	22039538
pabB	SP_0665	5 (11)	Para-aminobenzoate synthetase	new
yjbK	SP_1096	5 (15)	Adenylate cyclase	known	22039538
eda2-uxaCAB	SAG0700	5 (5)	Glucuronide utilization	new
ascB	SGO_0297	5 (7)	6-phospho-beta-glucosidase	new
glcK	SP_0668	6 (15)	Glucokinase	known	22039538
lacTFEG	SP_1187	6 (6)	Lactose utilization	known	22039538	CcpA, LacR
malXCDA	SP_2108	6 (7)	Maltodextrine utilization	known	19542285	CcpA, MalR, MalR2
dhaKLM	SAG1650	6 (7)	Dihydroxyacetone kinase	new
bgaC-agaBCDE	SP_0060	6 (8)	Beta-galactosidase, N-acetylgalactosamine specific PTS	known	22039538	AgaR, CcpA
gatABC	SP_0645	6 (8)	Galactose PTS	known	17996092	CcpA, LacR
celXYZ	SPy2052	6 (8)	Cellobiose utlization	new
yueI	SP_1127	7 (12)	Hypothetical protein	known	22039538
lrgAB	SMU.575c	7 (12)	Antiholin-like proteins	known	20671018
ldh	SMU.1115	7 (15)	Lactate dehydrogenase	known	11029416	CcpA, Rex
eno	SP_1128	8 (15)	Enolase	known	22039538	CcpA, Rex
rheA	SP_1586	8 (15)	Cold-shock DEAD-box protein A	new
fba	SP_0605	9 (15)	Ffructose-bisphosphate aldolase	known	22039538	CcpA, Rex
licT-bglPH	SP_0576	9 (9)	Beta-glucoside utilization	known	22039538
msmXYZ	SP_0090	4 (8)	Sugar ABC transporter	known	22039538
pulA	SP_0268	9 (9)	Pullulanase	known	22039538	CcpA, MalR
bglA	SP_0303	4 (5)	Cellobiose utlization	known	22039538	CcpA, CelR
pfk-pyk	SP_0896	14 (15)	Central carbon metabolism	known	18565772
malMP	SP_2107	3 (13)	Maltodextrine utilization	known	22039538	CcpA, MalR
aphA	SPy1113	3 (3)	Class B acid phosphatase precursor	new
celR2B2A2D2	SPy1325	3 (3)	Cellobiose utlization	new
yieF-frd2	SUB0907	3 (3)	Predicted reductase	new
hexB	SP_0057	3 (3)	Beta-hexosaminidase	known	22039538
SPy0872	SPy0872	3 (5)	5'-nucleotidase	new
arcDT	SP_2152	3 (8)	Arginine catabolism	known	22039538
agaR	SP_0058	3 (8)	Predicted N-acetylgalactosamine utilization transcriptional regulator ManR, GntR family	new		AgaR, CcpA
celQ	SP_0473	4 (4)	Predicted cellobiose utilization transcriptional regulator, ROK family	known	22039538	CcpA, CelQ
lctO	SP_0715	4 (4)	Lactate 2-monooxygenase	known	22039538
msmK	SP_1580	4 (4)	Sugar ABC transporter ATPase	known	18230719
SUB1370	SUB1370	4 (4)	Hypothetical protein / zinc carboxypeptidase	new
adh	SP_2055	4 (5)	Zn-dependent alcohol dehydrogenase	known	22039538	CcpA, Rex
uidB-kdgK2-uidAR	SAG0696	4 (5)	Glucuronide utilization	new
butA	SAG0523	4 (8)	Acetoin reductase	new
adhE	SP_2026	4 (9)	Alcohol dehydrogenase	known	22039538	CcpA, Rex
arcR	SGO_1594	4 (9)	Arginine catabolism regulator	known	15060059
galR	SP_1854	4 (9)	Galactose utilization transcriptional regulator GalR, LacI family	known	22039538	CcpA, GalR
gpmA	SP_1655	5 (15)	2,3-bisphosphoglycerate-dependent phosphoglycerate	new
mtlARFD	SP_0394	5 (6)	Mannitol utilization	new		CcpA, MtlR
yrhG	SP_1215	5 (8)	Predicted permease	known	22039538
acuB	SP_0754	6 (11)	Acetoin utilization protein	known	22039538	CcpA, CodY
phnA	SP_1602	6 (14)	Zn-ribbon-containing protein involved in phosphonate metabolism	new
ropA	SPy1896	6 (15)	Cell division trigger factor	known	22039538
fbp	SAG0516	6 (6)	Fructose-1,6-bisphosphatase, Bacillus type	new		CcpA, CcpN
rbsR2KDACB	SAG0119	7 (8)	Ribose utilization	new		CcpA, RbsR2
pdhDABC	SMU.1424	2 (2)	Pyruvate dehydrogenase	new
shetA	SP_0410	3 (13)	Exfoliative toxin A	known	22039538
aspC	SP_1994	3 (14)	Aspartate aminotransferase	new
queA	SP_1416	3 (14)	S-adenosylmethionine:tRNA ribosyltransferase-isomerase	known	22039538
susT1T2XH	SP_1798	3 (4)	Fructooligosaccharides utilization	known	22039538	CcpA, SusR
araR-hylZ-bglB	SPy1602	3 (3)	Arabinose utilization; Beta-glucosidase	new
sagABCEFGHI	SPy0738	3 (3)	Streptolysin S biosynthesis	known	18230719
tagR	SMU.112c	3 (3)	Fructose utilization regulator	new		CcpA, TagR
gutFRMCBA	Sez_0204	3 (3)	Sorbitol utilization	new		CcpA, GutR
msmR	SP_1899	3 (5)	Sugar utilization regulator, AraC family	known	22039538
sacC	SMU.78	3 (5)	Fructanase	known	18223086
SDEG_1360-39	SDEG_1360	3 (5)	Hexosaminidase utilization, predicted	new
pck	SUB1583	3 (5)	Phosphoenolpyruvate carboxykinase	new
natAB	SP_1717	3 (5)	Sodium export ABC transporter	new
SPy1603-mngB	SPy1603	3 (8)	Hypothetical; 2-O-(6-phospho-mannosyl)-D-glycerate hydrolase	known	22039538
ywcC	SP_1506	3 (8)	6-phosphogluconolactonase	known	22039538
aat	SUB0687	3 (9)	Aspartate aminotransferase	new
SPy0278	SPy0278	4 (10)	Conserved hypothetical protein	new
SPy1879	SPy1879	4 (13)	Hypothetical protein	known	22039538
udk	SP_1208	4 (14)	Uridine kinase	new
codY-pncA	SP_1584	4 (15)	Amino acid metabolism global transcriptional regulator CodY, CodY family	known	22039538	CcpA, CodY
yscN	SAG1681	4 (4)	Predicted oxidoreductase, aldo/keto reductase family	new
SPy1339	SPy1339	4 (5)	Predicted dihydrolipoamide acyltransferase	new
pepD2	SPy2066	4 (5)	Dipeptidase	new
rnc-yibB	SP_1248	5 (15)	Ribonuclease III; Chromosome segregation ATPase	new
csn9-1-2-csn2	SPy1046	4 (8)	CRISPR cassette	new		CcpA, CodY
cas3-5-8c-7-4-1-2	SPy1567	2 (3)	CRISPR cassette	new
lacR2	SPy1712	6 (3)	Lactose phosphotransferase system repressor	new
fdhC	SPy1424	6 (6)	Formate transporter	new
hcaDR	SP_2187	7 (9)	Predicted NADH peroxidase transcriptional regulator; NADH peroxidase	new
celBRAD	SP_0305	6 (6)	Cellobiose utlization	known	22039538	CcpA, CelR
celB2	SP_0474	2 (2)	Cellobiose specific PTS; Hypothetical protein	known	22039538	CcpA, CelQ
hexA	SP_0498	3 (4)	Endo-beta-N-acetylglucosaminidase	known	22039538
fucZ	SP_2157	1 (1)	Lactaldehyde dehydrogenase involved in fucose utilization	known	22039538
atoE	SPy0137	1 (1)	Short-chain fatty acids transporter	new
tagKBAD	SMU.113	1 (1)	Fructose utilization	known	11741852	CcpA, TagR
cstA	SAG1015	1 (1)	Carbon starvation protein CstA	new
hex	SSA_1065	1 (1)	Beta-hexosaminidase	new
pepD	SGO_0721	1 (1)	Dipeptidase	new
fucA	SGO_0150	1 (1)	Fucosidase	new
gbp1	SGO_0477	1 (1)	Glucan-binding protein	new
gbp2	SGO_0478	1 (1)	Glucan-binding protein	new
lacS-LM	str1398	1 (1)	Lactose utilization	known	11029416	CcpA, GalR
ald	SSA_1615	1 (2)	Alanine dehydrogenase	new
pnuC	SPy1329	1 (4)	Ribosyl nicotinamide transporter	new
hppG	SSA_1949	1 (4)	oligopeptide-binding lipoprotein	new
udp-nupC-deoC	SPy1869	2 (2)	Deoxynucleoside catabolism	new
deoR	SPy1870	2 (2)	Predicted deoxynucleoside catabolism regulator	new
idlD	SSA_0572	2 (2)	L-iditol 2-dehydrogenase	new
lacZ	SGO_1486	2 (3)	Beta-galactosidase	new
spxB	SSA_0391	2 (4)	Pyruvate oxidase	known	21036992
fmpABCF	SSA_0219	2 (5)	Predicted mannose specific PTS system	known	21239541
cpdB	SSA_0243	2 (5)	2',3'-cyclic-nucleotide 2'-phosphodiesterase	new
bglG-alsABCDE-tkt2	SP_1621	2 (7)	Allulose utilization, predicted	known	22039538
ahpCF	SPy2079	2 (9)	Alkyl hydroperoxidase	new		CcpA, PerR, Rex
malR	SPy1293	3 (8)	Maltodextrine utilization regulator	new		CcpA, MalR
merA	SP_1588	4 (10)	Mercuric reductase	known	22039538
SP_0238-39	SP_0238	4 (12)	Predicted transcriptional regulator; Glycerol-3-phosphate dehydrogenase	known	22039538
drrABC	SP_0636	5 (10)	Daunorubicin resistance	known	22039538
tkt	SPy_1676	5 (7)	Transketolase	new
fucKAUVWXYI	SP_2167	1 (1)	Fucose utilization	known	22039538	CcpA, FucR
fucR	SP_2168	1 (1)	L-fucose utilization transcriptional regulator FucR, DeoR family	known	22039538	CcpA, FucR
nanUVW	SP_1683	9 (9)	Sialic acid utilization	known	22039538
nanEUVW	SP_1685	3 (3)	Sialic acid utilization	known	22039538	CcpA, NanR
sgaTBCHUE	SP_2038	10 (11)	Ascorbate utilization	new		CcpA, SgaR
livKHMGF	SP_0749	6 (11)	branched-chain amino acid ABC transporter	known	22039538	CcpA, CodY
metQ-hmrB-metNP	SP_0149	1 (15)	Methionine ABC transporter, peptidase	known	22646062	MtaR, PerR
CcpB regulon		5 orthologs	Sugar utilization
ccpB-ywbB	SAG0783	5 (5)	Sugar utilization regulator; Predicted sugar phosphate hydrolase, HAD superfamily	new
CcpN regulon		5 orthologs	Gluconeogenesis
ccpN-yqfL	SAG1672	5 (5)	Gluconeogenesis transcriptional regulator; Predicted phosphotransferase	new
ppdK	SAG1670	5 (5)	Pyruvate phosphate dikinase	new
fbp	SAG0516	2 (2)	Fructose-1,6-bisphosphatase	new		CcpA, CcpN
CelQ* regulon		4 orthologs	Cellobiose utilization
celQ	SP_0473	4 (4)	Predicted cellobiose utilization transcriptional regulator, ROK family	new		CcpA, CelQ
Sez_1430	Sez_1430	1 (2)	Conserrved hypothetical protein	new
celD2A2B2	Sez_1429	2 (2)	Cellobiose-specific PTS system	new
celB2	SP_0474	3 (3)	Cellobiose-specific PTS system	new		CcpA, CelQ
SP_0475	SP_0475	2 (2)	Conserrved hypothetical protein	new
SSA_0271	SSA_0271	1 (1)	Beta-galactosidase	new
celA3-lacG-celB3	SP_0476	1 (1)	Cellobiose-specific PTS system; 6-phospho-beta-galactosidase	new
CelR regulon		9 orthologs	Cellobiose utilization
celR	SP_0306	9 (9)	Cellobiose utilization transcriptional regulator CelR, BglG family	new
celBRAD	SP_0305	6 (6)	Cellobiose utilization	new		CcpA, CelR
celB2A2-SPy1322-celD2	SPy1324	3 (3)	Cellobiose utilization	new
bglA	SP_0303	5 (7)	6-phospho-beta-glucosidase (EC 3,2,1,86)	new		CcpA, CelR
celO	SPy1326	2 (3)	Predicted outer surface protein	new
celF	SSU05_2079	1 (1)	Alpha-galactosidase/6-phospho-beta- glucosidase	new
CmbR regulon		15 orthologs	Cysteine metabolism
tcyABC	L162009	13 (14)	Cystine ABC transporter	known	20418399
gshT	SMU.1942c	14 (15)	Predicted glutathione ABC transporter, substrate-binding protein	known	20418399;15901700
yvdE	SP_2072	5 (6)	Predicted glutamine amidotransferase, class I	new
cysK	SMU.496	4 (15)	Cysteine synthase	known	20418399;15901700
metB2	L0181	1 (3)	Cystathionine gamma-lyase	known	15901700
str1582-81-80-79	str1582	5 (6)	Predicted polar amino acid ABC transporter	new		CmbR, CodY
homR	SMU.930c	3 (15)	Homocysteine biosynthesis transcriptional regulator HomR, LysR family	known	20418399	CmbR, HomR
cysD	L75975	2 (2)	O-acetylhomoserine sulfhydrylase	known	20418399;15901700
dfpBA-panT	SP_1230	5 (15)	Phosphopantothenoylcysteine metabolism	new
mmuPM	str0583	2 (6)	Homocysteine S-methyltransferase; S-methylmethionine permease	new		CmbR, MtaR
metA	SP_1576	4 (9)	Homoserine O-succinyltransferase	known	15901700	CmbR, MtaR
tcyDEFGH	SMU.932	3 (3)	Predicted cysteine ABC transporter	new		CmbR, HomR
plpABCD-metNP	L117444	2 (2)	Methionine ABC transporter	known	15901700
CodY regulon		15 orthologs	Nutrient limitation global regulation
codY-pncA	SP_1584	15 (15)	Nutrient limitation global transcriptional regulator; Nicotinamidase	known	17510253	CcpA, CodY
SAG1676	SAG1676	1 (1)	Aspartate aminotransferase	new
gdhA	SP_1306	12 (12)	NADP-specific glutamate dehydrogenase	known	18024519	CodY, GlnR
livKHMGF	SP_0749	11 (11)	Branched-chain amino acids ABC transporter	known	18024519	CcpA, CodY
ilvBNCA	SP_0445	10 (10)	Branched-chain amino acids biosynthesis	known	18024519
thrC-norN-ysbA	SP_2066	10 (12)	Threonine synthase; Multidrug efflux pump; Predicted hydrolase	known	18539745
adhA	SP_0285	4 (11)	Alcohol dehydrogenase	new		CcpA, CodY, Rex
ilvE	SP_0856	11 (15)	Branched-chain amino acid aminotransferase	known	18024519
gapN	SP_1119	10 (10)	Glyceraldehyde-3-phosphate dehydrogenase	known	18024519	CodY, Rex
asd-dapA	SP_1013	9 (14)	Lysine biosynthesis	known	18024519
oppABCDF1	SAG0148	8 (8)	Oligopeptide ABC transporter	known	18539745
oppABCDF2	SP_1891	7 (7)	Oligopeptide ABC transporter	known	17510253
scpC	SAG2053	6 (6)	Serine endopeptidase	known	17510253
serCA	SUB0445	6 (8)	Serine biosynthesis	known	18539745
serB	SMU.1269	3 (4)	Serine biosynthesis	new
hisCZGDBH	SMU.1273	1 (4)	Histidine biosynthesis	known	18539745
nrgAB	str0494	6 (8)	Ammonium transporter; Nitrogen regulatory protein PII	new		CodY, GlnR
rpoBC	SP_1961	11 (15)	DNA-directed RNA polymerase beta and beta' subunit	new
SMU.1109	SMU.1109	5 (5)	Predicted Mn2+/Fe2+ transporter, NRAMP family	known	18539745
hom-thrB	SP_1361	6 (14)	Homoserine metabolism	known	18539745
ppc	SP_1068	7 (15)	Phosphoenolpyruvate carboxylase	new
ilvD	SP_2126	5 (7)	Dihydroxy-acid dehydratase	known	18539745
dtpT	SAG1444	4 (7)	Di- and tripeptide permease DtpT	new
leuABCD	SMU.1384	4 (9)	Branched-chain amino acids biosynthesis	known	18539745
ymdE	SP_0095	4 (12)	Conserved hypothetical protein	new
gltBD	SMU.365	4 (4)	Glutamate synthase	new
pepC	SP_0281	5 (15)	Aminopeptidase C	new
aapA2	SPy1654	4 (8)	Amino acid permease	known	17510253
efeOBU-tatAC	smi_1278	3 (4)	Ferrous iron transport; Twin-arginine translocation proteins	new
asnA	SPy1539	4 (10)	Aspartate--ammonia ligase	new		CodY, GlnR
kup	SPy1414	3 (4)	Kup system potassium uptake protein	new
str1582-81-80-79	str1582	3 (5)	Predicted amino acid ABC transporter	known	18024519	CmbR, CodY
ubiE	SP_1578	5 (7)	SAM-dependent methyltransferase	new
glnRA	SP_0501	4 (15)	Nitrogen metabolism transcriptional regulator GlnR, MerR family; Glutamine synthetase	new		CodY, GlnR
pepF	SP_1780	5 (11)	Oligoendopeptidase F	new
fatDCAB	str1028	3 (5)	Ferrichrome ABC transporter	known	18024519	CodY, PerR
gldA2	SAG2046	2 (2)	Glycerol dehydrogenase	new
aroAK-pheA	SP_1371	4 (5)	Aromatic amino acids biosynthesis	new
yfjA	str1199	4 (7)	Conserved hypothetical protein	new
gluQHMP	SP_0610	3 (10)	Glutamine ABC transporter	new		CodY, GlnR
acuB	SP_0754	4 (10)	Acetoin utilization protein	new		CcpA, CodY
ureIABC	str0280	1 (1)	Urease	new
SMU.63c	SMU.63c	2 (2)	Conserved hypothetical protein	new
csn9-1-2-csn2	SPy1046	2 (8)	CRISPR cassette	new		CcpA, CodY
cah	SMU.1595	1 (2)	Carbonic anhydrase precursor	known	18539745
mutR	SP_0141	2 (2)	Predicted transcriptional regulator, Xre family	known	18024519
dagA	SMU.1175	2 (12)	Sodium/glycine symporter	known	18539745
akh	SMU.1748	10 (14)	Aspartokinase	known	18539745
CopR regulon		15 orthologs	Copper metabolism
copR	SP_0727	15 (15)	Copper regulator	known	17993525
copAZ	SP_0729	15 (15)	Copper efflux ATPase	known	17993525
yahCD-yaiAB	L200005	2 (2)	Hypothetical; Copper-inducible alpha/beta serine hydrolase	known	21059179
cinD	L174788	2 (6)	Copper-induced nitroreductase	known	20562311
ydiD	L186107	2 (3)	FMN-dependent NADH-azoreductase	known	17993525
copB	L70979	2 (3)	Copper-translocating P-type ATPase	known	17993525
CtsR regulon		15 orthologs	Stress and heat shock
clpP	SP_0746	15 (15)	ATP-dependent Clp protease proteolytic subunit	known	12511518
groSL	SP_1907	15 (15)	Heat shock chaperones	known	11717289	CtsR, HrcA
clpE	SP_0820	14 (15)	ATP-dependent Clp protease, ATP-binding subunit ClpE	known	11717289	CtsR, HrcA
clpL	SP_0338	10 (13)	ATP-dependent Clp protease, ATP-binding subunit	known	11717289
ctsR-clpC	SP_2195	6 (15)	Stress and heat shock response transcriptional regulator; ATP-dependent Clp protease ATP-binding subunit	known	11717289
clpB	L166407	2 (2)	ATP-binding subunit of Clp protease and DnaK/DnaJ chaperones	known	10846223
FabT regulon		15 orthologs	Fatty acid biosynthesis
fabM	SP_0415	13 (15)	Fatty acid biosynthesis	new
fabT-fabH-acpP	SP_0416	13 (15)	Fatty acid biosynthesis	known	19376778
fabKDGF-accB-fabZ-accCDA	SP_0419	15 (15)	Fatty acid biosynthesis	known	19376778
fabI	L161132	2 (2)	Fatty acid biosynthesis	known	23275247
fabZ	L160425	2 (2)	Fatty acid biosynthesis	known	23275247
FlpA regulon		2 orthologs	Heavy metal resistance
cadA	L63697	2 (2)	Lead, cadmium, zinc and mercury transporting ATPase	known	10760139
copZ	L134080	2 (2)	Copper chaperone	known	10760139
dps	LACR_1044	1 (1)	Iron-binding antioxidant protein	known	10760139
flpA	L0239	2 (2)	Heavy metal resistance transcriptional regulator	known	10760139
FrlR* regulon		2 orthologs	Nucleoside utilization
flrR	L162229	2 (2)	Predicted nucleoside utilization transcriptional regulator	new
flr	L161121	2 (2)	Putative NADPH-dependent flavonoid reductase	new
FruR* regulon		15 orthologs	Fructose utilization
fruRBA	SP_0875	15 (15)	Fructose utilization	new		CcpA, FruR
FucR* regulon		1 ortholog	Fucose utilization
fucKAUVWXYI	SP_2167	1 (1)	Fucose utilization	new		CcpA, FucR
fucR	SP_2168	1 (1)	L-fucose utilization transcriptional regulator FucR, DeoR family	new		CcpA, FucR
GalR regulon		9 orthologs	Galactose metabolism
galR	SP_1854	9 (9)	Galactose repressor	known	11157930	CcpA, GalR
galM	str1399	3 (3)	Aldose 1-epimerase	known	11157930
galKTE	SP_1853	9 (9)	Galactose metabolism	known	11157930	CcpA, GalR
lacS-LM	str1398	1 (1)	Lactose utilization	known	11157930	CcpA, GalR
GlnR regulon		15 orthologs	Nitrogen metabolism
glnPQ-zwf	SP_1241	15 (15)	Glutamine ABC transporter; Glucose-6-phosphate 1-dehydrogenase	known	18174343
glnRA	SP_0501	15 (15)	Nitrogen metabolism transcriptional regulator GlnR, MerR family; Glutamine synthetase	known	18174343	CodY, GlnR
gluQHMP	SP_0610	9 (10)	Glutamine ABC transporter	new		CodY, GlnR
citB-citZ-icd	SSA_0702	6 (8)	TCA cycle enzymes	new
nrgAB	str0494	6 (8)	Ammonium transporter; Nitrogen regulatory protein PII	known	22011959	CodY, GlnR
gdhA	SP_1306	6 (11)	Glutamate dehydrogenase	known	18174343	CodY, GlnR
aliB	SSA_1066	2 (4)	Oligopeptide-binding lipoprotein	new
asnA	SPy1539	2 (10)	Aspartate--ammonia ligase	new		CodY, GlnR
arcABC	SP_2148	1 (11)	Arginine catabolism	new		ArgR, CcpA, GlnR
GntR1* regulon		2 orthologs	Gluconate utilization
gntR-ywhA	L54944	2 (2)	Gluconate utilization transcriptional regulator; Hypothetical	new
gntZK	L53699	2 (2)	Gluconate utilization	new
gntZ2	L0046	2 (2)	6-phosphogluconate dehydrogenase, decarboxylating	new
GutR regulon		3 orthologs	Sorbitol utilization
gutFRMCBA	Sez_0204	3 (3)	Sorbitol utilization	new		CcpA, GutR
HomR regulon		3 orthologs	Cysteine metabolism
homR	SMU.930c	2 (3)	Homocysteine biosynthesis transcriptional regulator HomR, LysR family	new		CmbR, HomR
metBC	SP_1525	3 (12)	Methionine biosynthesis	known	20418399	HomR, MtaR
tcyDEFGH	SMU.932	2 (3)	Predicted cysteine ABC transporter	known	20418399	CmbR, HomR
HrcA regulon		15 orthologs	Heat shock
hrcA-grpE-dnaKJ	SP_0515	15 (15)	Heat shock repressor	known	12646229
groSL	SP_1907	15 (15)	Chaperonin for stress response	known	12646229	CtsR, HrcA
clpE	SP_0820	5 (15)	ATP-dependent protease	known	22022447	CtsR, HrcA
LacR regulon		13 orthologs	Lactose utilization
lacR	SP_1182	12 (13)	Lactose utilization transcriptional regulator	new
lacABCDX	SP_1193	12 (13)	Lactose utilization	new
lacTFEG	SP_1187	6 (10)	Lactose-specific PTS	new		CcpA, LacR
gatABC	SP_0645	7 (10)	Galactose-specific PTS	new		CcpA, LacR
MalR regulon		15 orthologs	Maltose utilization
malR	SPy1293	9 (15)	Maltose utilisation transcriptional repressor MalR, LacI family	known	8244973	CcpA, MalR
malMP	SP_2107	13 (13)	Maltodextrine utilization	known	9388231	CcpA, MalR
malXCDA	SP_2108	4 (7)	Maltose/maltodextrin ABC transporter	known	9388231	CcpA, MalR, MalR2
malEFG	SPy1294	10 (10)	Maltose ABC transporter	known	12296976	CcpA, MalR
dexB	SP_0342	6 (12)	Dextran glucosidase	known	17403878
pulA	SP_0268	7 (9)	Pullulanase	known	17403878	CcpA, MalR
ptsG-rgfB	SP_0758	12 (13)	Glucose PTS system; Exodeoxyribonuclease III	new		CcpA, MalR
amyA2	SP_1382	5 (11)	Cytoplasmic alpha-amylase	new
nepU	SPy1304	4 (9)	Neopullulanase	new
MalR2* regulon		4 orthologs	Maltose utilization
malXCDA	SPy1306	3 (10)	Maltose/maltodextrin ABC transporter; Neopullulanase; Cyclodextrin glucanotransferase	new		CcpA, MalR, MalR2
GALLO_0751	GALLO_0751	1 (1)	Putative secreted protein	new
MdxR* regulon		1 ortholog	Glycosylase
mdxR-pulA	SSU05_2066	1 (1)	Carbohydrate metabolism	new
MleR regulon		6 orthologs	Malate utilization
mleR	L0148	4 (6)	Malate utilization transcriptional regulator	new
mleSP	L121483	4 (6)	Malate utilization	new
MntR regulon		14 orthologs	Iron/manganese homeostasis
mntABC	SP_1648	12 (13)	Iron and Manganese ABC transporter	known	19795834	MntR, PerR
mntR	SP_1638	5 (14)	Manganese repressor	new		MntR, PerR
pmtA	SPy1434	4 (5)	Heavy metal-transporting ATPase	new		MntR, PerR
mntH	SAG0745	3 (6)	Manganese transporter	new
nikABCDE	Sez_1456	2 (2)	Nickel ABC transporter	new
prtA	SP_0641	4 (4)	Cell wall associated serine proteinase	known	16428766
SusR regulon		4 orthologs	Fructooligosaccharides utilization
susT1T2XH	SP_1798	4 (4)	Fructooligosaccharides utilization	known	17880421	CcpA, SusR
susR	SP_1799	1 (4)	Fructooligosaccharides utilization regulator	known	17880421
MtaR regulon		13 orthologs	Methionine metabolism
metQ-hmrB-metNP	SP_0149	10 (15)	Methionine ABC transporter, peptidase	known	19087320	MtaR, PerR
metEF	SP_0585	9 (11)	Methionine biosynthesis	known	17956428
yxjH	SMU.1487	6 (6)	Methionine synthase II, cobalamin-independent	known	17956428
metY	SMU.1173	3 (6)	O-acetylhomoserine sulfhydrylase	known	17956428
COG1878	SMU.1172c	3 (6)	Metal-dependent hydrolase	known	17956428
metBC	SP_1525	6 (12)	Methionine biosynthesis	known	17956428	HomR, MtaR
metA	SP_1576	6 (9)	Homoserine O-succinyltransferase	known	17956428	CmbR, MtaR
fhs	SP_1229	4 (15)	Folate metabolism	known	17956428	MtaR, PurR
folD	SP_0825	3 (15)	Folate metabolism	known	17956428	MtaR, PurR
COG1912-mtsABC	SP_0481	2 (12)	Hypothetical; Methionine ABC transporter	new
metK	SGO_0987	2 (15)	SAM synthetase	new
mmuPM	str0583	2 (6)	S-methylmethionine permease; Homocysteine S-methyltransferase	new		CmbR, MtaR
MtlR regulon		6 orthologs	Mannitol utilization
mtlARFD	SP_0394	4 (6)	Mannitol utilization	new		CcpA, MtlR
MurR regulon		2 orthologs	N-acetylmuramate utilization
murXQPR	L143292	2 (2)	N-acetylmuramate utili	new
NagR regulon		15 orthologs	N-acetylglucosamine utilization
nagB	SP_1415	15 (15)	Glucosamine-6-phosphate deaminase	new
nagA	SP_2056	13 (15)	N-acetylglucosamine-6-phosphate deacetylase	new
glmS	SP_0266	15 (15)	Glucosamine--fructose-6-phosphate aminotransferase	new
NanR regulon		10 orthologs	Sialic acid utilization
nanAK	SP_1676	10 (10)	Sialic acid utilization	new
nanRE2A2T-smi_0796-97-nanK2	SPy0259	2 (10)	RpiR-family silaic acid regulator	new
nanEUVW	SP_1685	10 (10)	Sialic acid utilization	new		CcpA, NanR
NiaR regulon		13 orthologs	NAD metabolism
niaX	SP_1233	13 (15)	Niacin transporter	new
nadC	SP_2016	3 (3)	NAD biosynthesis	new
pncA	SP_1583	3 (15)	NAD salvage	new
pnuC	SP_1859	2 (3)	NAD salvage	new
nadA	GALLO_1937	1 (1)	Quinolinate synthetase	new
NmlR regulon		8 orthologs	Nitric oxide stress
nmlR	SP_1856	6 (7)	Nitric oxide stress regulator	known	18190263
adhC	SP_1855	6 (8)	S-nitrosoglutathione reductase	known	18190263
adhY	SAG0429	2 (2)	Aldo/keto reductase	new
yphH	SUB1074	4 (4)	Hypothetical	new
ypiA-yphKJI	L179660	2 (2)	Short chain dehydrogenase; Hypothetical	new
NrdR regulon		15 orthologs	Ribonucleotide metabolism
nrdDG	SP_0202	15 (15)	Ribonucleotide reductase, class III	new
nrdHIEF	SP_1178	15 (15)	Ribonucleotide reductase, class I	new
nrdF1I1E1	SPy0425	4 (4)	Ribonucleotide reductase, class Ib	new
NrtR regulon		5 orthologs	NAD metabolism
nadR-pnuC-nrtR	str0429	5 (5)	NAD salvage	new
OglR* regulon		1 ortholog	Oligoglucosides utilization
oglBCDA-agl31-oglR	SMU.100	1 (1)	Predicted sugar PTS system; Maltodextrin glucosidase	new
PadR regulon		4 orthologs	Phenolic acid stress response
padR	GALLO_2107	2 (4)	Phenolic acid stress response transcriptional regulator PadR, PadR family	new
padC	GALLO_2106	2 (4)	Phenolic acid decarboxylase	new
PdxR regulon		12 orthologs	Pyridoxine biosynthesis
pdxR	SPy1210	7 (12)	Pyridoxine biosynthesis transcriptional regulator	new
pdxKU	SPy1209	7 (9)	Pyridoxal kinase; Predicted pyridoxine transporter	new
PerR regulon		13 orthologs	Iron homeostasis and oxidative stress
perR	SPy0187	7 (13)	Peroxide resistance regulator PerR, Fur family	new
mrgA	Spy1531	9 (13)	Non-heme iron-containing ferritin	known	15612930
mntABC	SP_1648	8 (13)	Iron and Manganese ABC transporter	known	12183543	MntR, PerR
pcl	str0552	5 (8)	Predicted ferrous iron transporter	new
pmtA	SPy1434	4 (5)	Heavy metal-transporting ATPase	known	17238923	MntR, PerR
ahpCF	Spy2079	4 (9)	Alkyl hydroperoxidase	known	15612930	CcpA, PerR, Rex
mntR	SP_1638	4 (14)	Manganese homeostasis transcriptional regulator MntR, DtxR family	new		MntR, PerR
feoAB	SMU.569	3 (6)	Ferrous iron transport	new
fhuADBG	Sez_1618	7 (8)	Ferrichrome ABC transporter	new
trxB	SP_1458	3 (14)	Thioredoxin reductase	new
fatDCAB	str1028	2 (5)	Ferrichrome ABC transporter	new		CodY, PerR
sufCDSEB	str0164	1 (15)	Fe-S cluster synthesis	new
PflR* regulon		10 orthologs	Pyruvate-formate lyase
pflR-SPy2053	SPy2054	10 (10)	Pyruvate-formate lyase operon transcriptional regulator, DeoR family; Predicted transcriptional regulator, DeoR family	new
pflA	SPy2055	10 (10)	Pyruvate formate-lyase activating enzyme	new
pflB-tal-gldA	SAG0331	8 (10)	Pyruvate formate-lyase	new
PipR* regulon		15 orthologs	Hypothetical
pipR	SP_2234	14 (15)	Transcriptional regulator, TetR family	new
pip	SP_2233	14 (15)	Predicted phage infection protein	new
PurR regulon		15 orthologs	Purine biosynthesis
purCLFMNH	SP_0044	15 (15)	Purine biosynthesis	known	22679106
purSQ	L177031	2 (2)	Purine biosynthesis	known	22679106
guaC	SP_1249	12 (12)	GMP reductase	known	22679106
purDEK	SP_0051	15 (15)	Purine biosynthesis	known	22679106
fhs	SP_1229	13 (14)	Formate-tetrahydrofolate ligase	known	22679107	MtaR, PurR
purR	SP_1979	8 (15)	Purine metabolism transcriptional regulator	known	22679107
pbuO	SP_0287	6 (8)	Guanine/hypoxanthine permease	known	22679107
folD	SP_0825	2 (14)	Methenyltetrahydrofolate cyclohydrolase	known	22679107	MtaR, PurR
bmpA	L61620	2 (4)	Predicted nucleoside ABC transporter, substrate-binding protein	known	22679108
glyA	SP_1024	2 (15)	Serine hydroxymethyltransferas	known	22679109
hprT	L160442	2 (2)	Hypoxanthine-guanine phosphoribosyltransferase	known	22679110
ppa	SP_1534	2 (15)	Manganese-dependent inorganic pyrophosphatase	known	22679111
fusA	SP_0273	1 (14)	Translation elongation factor G	known	22679112
purA	SP_0019	3 (15)	Adenylosuccinate synthetase	known	22679112
RbsR2* regulon		7 orthologs	Ribose utilization
rbsR2KDACB	SAG0119	7 (7)	Ribose utilization	new		CcpA, RbsR2
RegR regulon		6 orthologs	Glucoronide utilization
ohl-regR	SP_0327	3 (6)	Oligohyaluronate lyase; Transcriptional regulator of hyaluronate and KDG utilization, LacI family	new
hyl	SP_0314	6 (6)	Hyaluronidase	known	12704136	CcpA, RegR
kduDI-kdgKA	SP_0320	6 (6)	Glucoronide utilization	new		CcpA, RegR
hlyD-ugl-hylEFG-yajC-ohl-regR	SP_0321	6 (6)	Glucoronide utilization	new		CcpA, RegR
Rex regulon		15 orthologs	Anaerobic respiration and fermentation
adhE	SP_2026	14 (14)	Alcohol dehydrogenase	known	23028612	CcpA, Rex
rex-guaA	SMU.1053	13 (15)	Redox-sensitive transcriptional regulator Rex; Glutamine amidotransferase	known	23028612
fba	SP_0605	10 (15)	Fructose-bisphosphate aldolase	new		CcpA, Rex
eno	SP_1128	10 (15)	Enolase	new		CcpA, Rex
pgk	SMU.361	10 (15)	Phosphoglycerate kinase	known	21521360
adhB1	SP_0285	9 (12)	Alcohol dehydrogenase	new		CcpA, CodY, Rex
forT	SMU.89c	9 (14)	Predicted transporter, formate/nitrate family	new
gap	SMU.360	8 (11)	Glyceraldehyde-3-phosphate dehydrogenase	new
tpi	SMU.715	7 (11)	Triosephosphate isomerase	new
pncB-nadE	SMU.464	8 (15)	NAD biosynthesis	new
noxE	SMU.1117	6 (15)	NADH oxidase	known	21521360
ldh	SMU.1115	12 (15)	L-lactate dehydrogenase	known	23028612	CcpA, Rex
ahpCF	Spy2079	4 (9)	Alkyl hydroperoxidase	known	21521360	CcpA, PerR, Rex
gapN	SP_1119	2 (10)	Glyceraldehyde-3-phosphate dehydrogenase	new		CodY, Rex
hemH	SP_1009	2 (8)	Ferrochelatase	new
frdCT	SMU.1410	2(2)	Fumarate reduction	known	23028612
adh	SP_2055	2 (5)	Alcohol dehydrogenase	new		CcpA, Rex
Rgg regulon		4 orthologs	Cell wall components biosynthesis
dsg	SGO_0498	4 (5)	Predicted sugar efflux protein	new
rgg	SGO_0496	3 (4)	Glucosyltransferase transcriptional regulator, MutR family	new
gtfG	SGO_0497	2 (2)	Glycosyltransferase	known	12624202
RgrA regulon		2 orthologs	Trehalose utilization
rgrA	L0150	2 (2)	Trehalose utilization transcriptional regulator	new
treB-trePP-pgmB	L37338	2 (2)	Trehalose utilization	new
RliC regulon		3 orthologs	Predicted maltodextrin utilization
LACR_0761-62-63-64	LACR_0761	2 (2)	Predicted polysaccharide ABC transporter	new
LACR_0765	LACR_0765	1 (4)	Predicted maltodextrin glucosidase	new
rliC	LACR_0766	2 (3)	Predicted maltodextrin utilization transcriptional regulator, LacI family	new
SAG1808 regulon		2 orthologs	Galactitol utilization
SAG1807-06-05-04-03	SAG1807	2 (2)	Predicted sugar PTS; Predicted carbohydrate kinase	new
SAG1910 regulon		12 orthologs
SAG1910	SAG1910	5 (12)	Predicted transcriptional regulator, MarR family	new
SDEG_0249	SDEG_0249	9 (11)	Predicted NADPH-dependent FMN reductase	new
ytjD	SAG1909	4 (6)	Nitroreductase family protein	new
SAG0731	SAG0731	3 (5)	Predicted oxidoreductase	new
ScrR regulon		13 orthologs	Sucrose utilization
scrAK	SP_1722	13 (13)	Sucrose utilization	known	13129950	CcpA, ScrR
scrBR	SP_1724	13 (13)	Sucrose utilization	known	13129950	CcpA, ScrR
SczA regulon		7 orthologs	Zinc stress response
sczA	SP_1858		Zinc repressor	known	17640279
czcD	SP_1857		Cation efflux system	known	17640279
SgaR* regulon		11 orthologs	Ascorbate utilization
sgaG	SP_2031	10 (11)	Predicted L-ascorbate-6-phosphate lactonase (EC 3,1,1,-)	new
sgaR	SP_2032	3 (11)	Ascorbate utilization transcriptional regulator SgaR, BglG family	new
sgaTBCHUE	SP_2038	9 (11)	Ascorbate utilization	new		CcpA, SgaR
SgaR2* regulon		8 orthologs	Ascorbate utilization
sgaR2B2T2	SP_2131	8 (8)	Ascorbate utilization	new
talS	SPy1947	2 (2)	Transaldolase	new
tktNS	SUB1758	4 (4)	Transketolase	new
SPy1258 regulon		11 orthologs	Transport
SPy1285-86-87	SPy1285	11 (13)	Predicted transcriptional regulator, GntR family; Predicted ABC transporter	new
SPy0836-37-38	SPy0836	10 (12)	Predicted ABC transporter	new
TagR* regulon		1 ortholog	Tagatose utilization
tagR	SMU.112c	1 (1)	Tagatose utilization transcriptional regulator	new		CcpA, TagR
tagKBAD	SMU.113	1 (1)	Tagatose utilization	new		CcpA, TagR
TreR regulon		9 orthologs	Trehalose utilization
treR	SP_1885	8 (9)	Trehalose utilization transcriptional regulator TreR, GntR family	new		CcpA, TreR
trePA	SP_1884	8 (10)	Trehalose utilization	new		CcpA, TreR
UxuR* regulon		2 orthologs	Galacturonate and glucuronate utilization
uxaR	L0240	2 (2)	Glucuronate utilization transcriptional regulator	new
uxuBAT-yqhA-uxaC-kdgKA	L0241	2 (2)	Glucuronate utilization	new
YjdR* regulon		13 orthologs	Multidrug resistance
yjdR	SP_1920	13 (15)	Predicted multidrug resistance transcriptional regulator, MarR family	new
ydaG-ybdA	SPy0229	4 (11)	Predicted ABC multidrug export transporter	new
yfiBC	SP_1919	7 (7)	Predicted ABC multidrug export transporter	new
yjdEF	SAG1707	2 (5)	Predicted drug resistance transporter	new
YwzG* regulon		12 orthologs	Transport
ywzG-lp3217-18	SP_0100	12 (12)	Predicted transcriptional regulator, PadR family; Predicted membrane protein; Hypothetical	new
SSU05_1132	SSU05_1132	1 (1)	Predicted membrane protein	new
YxeR* regulon		2 orthologs	Antibiotic resistance
yxeRAB	L53789	2 (2)	Antibiotic resistance	new
