# Supplementary material for: Genomic reconstruction of transcriptional regulatory networks in lactic acid bacteria
Source: BMC Genomics. 2013 Feb 12;14:94. doi: 10.1186/1471-2164-14-94 (PMC3616900; doi:10.1186/1471-2164-14-94)
Supplement: Additional file 7 — Functional content, experimental evidences and conservation for reconstructed regulons in Lactobacillaceae. Description of data: Regulons are sorted by regulator names. Novel TF names introduced in this work are marked by asterisks. ‘Conservation of regulatory interaction’ column shows number of genomes with regulated operon (number of genomes having orthologs of operon). [file 1471-2164-14-94-S7.xlsx]

## Sheet: Additional file 7
Additional file 7. Functional content, experimental evidences and conservation for reconstructed regulons in Lactobacillaceae
Regulons are sorted by regulator names. Novel TF names introduced in this work are marked by asterisks. ‘Conservation of regulatory interaction’ column shows number of genomes with regulated operon (number of genomes having orthologs of operon).
Regulated gene/operon	First gene ID	Conservation of regulatory interactions	Pathway / Functional roles	Experimental evidence	Experimental reference (PMID)	Multiple regulation
AdcR regulon		1 ortholog	Zinc homeostasis
adcRA	LEUM_2018	1 (1)	Zinc repressor; Zinc ABC transporter	new
AgaR2* regulon		4 orthologs	N-acetylgalactosamine utilization
agaR2	LGG_00332	4 (4)	N-acetylgalactosamine utilization transcriptional regulator	new
agaS	LGG_00333	3 (3)	Galactosamine-6-phosphate isomerase	new
agaA	LGG_00334	4 (6)	N-acetylglucosamine-6-phosphate deacetylase	new
agaBCDE	LGG_00337	3 (4)	Predicted galactosamine-specific PTS	new
AguR* regulon		3 orthologs	Agmatine utilization
ptcA-aguDA1CA2R	LVIS_2210	3 (3)	Agmatine utilization	new
AraR regulon		8 orthologs	Arabinose utilization
araR	lp_3558	2 (8)	Transcriptional repressor of arabinoside utilization operon, GntR family	new
araEBDA	lp_3557	8 (8)	Arabinose utilization	new		CcpA, AraR
ArgR regulon		11 orthologs	Arginine metabolism
artPQ	lp_2111	10 (15)	Arginine ABC transporte	new
artP2	LSEI_2810	3 (3)	Arginine ABC transporter, substrate-binding and permease protein	new
argGH	lp_0775	7 (8)	Arginine biosynthesis	known	15342575
argCJBDF	lp_0528	3 (3)	Arginine biosynthesis	known	15342575
carAB	lp_0527	3 (15)	Carbamoyl-phosphate synthase	known	15342575
BirA regulon		8 orthologs	Biotin biosynthesis
birA	lp_0337	6 (8)	Biotin biosynthesis regulator BirA, BirA family; Biotin-protein ligase (EC 6.3.4.15)	new
bioY2	lp_0336	7 (12)	Biotin ECF transporter	new
yemC	lp_0338	2 (2)	Zinc finger protein	new
BusR regulon		1 ortholog	Betaine utilization
busR	LEUM_0356	1 (1)	Betaine utilization transcriptional regulator	new
busAB	LEUM_0357	1 (4)	Betaine ABC transporter	new
CcpA regulon		15 orthologs	Global carbon metabolism
rbsKDU	lp_3660	8 (15)	Ribose utilization	new		CcpA, RbsR
rbsR	lp_3661	5 (10)	Ribose operon transcriptional regulator, LacI family	new		CcpA, RbsR
rbsP	lp_0498	5 (5)	Predicted ribose permease	new		CcpA, RbsR
rpiA	lp_0354	5 (15)	Ribose 5-phosphate isomerase	new
rbsACB	LBA1483	2 (2)	Ribose utilization	new
malT	lp_1729	5 (7)	Predicted maltose transporter	new		CcpA, MalR, MdxR
mapA-pgmB	lp_1730	9 (12)	Maltose/trehalose phosphorylase; Beta-phosphoglucomutase	new		CcpA, MalR, MdxR
nplT	lp_2757	11 (12)	Neopullulanase	new		CcpA, MalR3, MdxR
agl3	lp_3534	4 (4)	Alpha-glucosidase	new
spxB	lp_3589	11 (11)	Pyruvate oxidase	new
ptsHI	lp_1273	11 (15)	General PTS systems components	new
galKETRM	lp_3482	11 (14)	Galactose utilization	new		CcpA, GalR
pepQ	lp_2258	11 (15)	Xaa-Pro dipeptidase	new
treRAP	lp_0262	10 (10)	Trehalose utilization	new		CcpA, TreP
lacLM	lp_3483	10 (11)	Beta-galactosidase	new		CcpA, GalR
manLMNO	lp_0575	9 (13)	Mannose-specific PTS system	new
gabD	lp_3092	9 (13)	Succinate-semialdehyde dehydrogenase	new
scrA	lp_0185	7 (7)	Sucrose-specific PTS system, IIABC component	new		CcpA, ScrR
pdhABCD	lp_2154	11 (11)	Dihydrolipoamide dehydrogenase	new
lplA1	lp_2643	9 (11)	Lipoate-protein ligase A	new
pts20BA	lp_2781	4 (4)	Predicted PTS system	new
bglA	lp_0440	6 (6)	6-phospho-beta-glucosidase	new
araEBDA	lp_3557	8 (8)	Arabinose utilization	new		CcpA, AraR
pmi	lp_2384	8 (12)	Mannose-6-phosphate isomerase	new
ccpA	lp_2256	10 (15)	Carbon catabolism global transcriptional regulator CcpA, LacI family	known	10618236
glpKDF	lp_0370	7 (7)	Glycerol utilization	new
yxjF-adc-ydgI	lp_0060	5 (5)	Fatty acids degradation	new
mmgB	LVIS_0594	2 (3)	3-hydroxybutyryl-CoA dehydrogenase	new
lp_0827	lp_0827	6 (15)	Conserved hypothetical protein	new
xylRAB	LVIS_2109	4 (4)	Xylose utilization	new		CcpA, XylR
xynT	LVIS_0463	3 (3)	Na+/xyloside symporter	new		CcpA, XylR
dhaKLM	lp_0168	4 (6)	Phosphoenolpyruvate-dihydroxyacetone phosphotransferase	new
glpF2	lp_0171	5 (5)	Glycerol utilization	new
scrBR-agl4	lp_0187	6 (10)	Sucrose utilization	new		CcpA, ScrR
bglB	lp_3011	6 (6)	Beta-glucosidase	new
adhE	lp_3662	6 (10)	Alcohol dehydrogenase	new		CcpA, Rex
dhaT	lp_3051	6 (7)	1,3-propanediol dehydrogenase	new		CcpA, Rex
coaA-guaA	lp_0913	8 (15)	Pantothenate kinase; GMP synthase	new
pfk-pyk	lp_1898	8 (15)	6-phosphofructokinase; Pyruvate kinase	known	16075200
fruRBA	lp_2095	6 (10)	Fructose utilization	new		CcpA, FruR
lp_0152	lp_0152	5 (5)	Predicted transcriptional regulator, GntR family	new
pgi	lp_2502	8 (15)	Glucose-6-phosphate isomerase	new
gntP	lp_1249	5 (6)	H+/gluconate symporter related permease	new
adhX	lp_3054	5 (8)	Zn conatining alcohol dehydrogenase	new		CcpA, Rex
LVIS_0438-39-40-41	LVIS_0438	4 (4)	Predicted sugar utilization system	new
pck	lp_3418	4 (5)	Phosphoenolpyruvate carboxykinase	new
fmpABCDE	LSEI_0559	5 (5)	Predicted mannose specific PTS system	new
ndk	lp_0242	4 (9)	Nucleoside diphosphate kinase	new
mtlARF	lp_0230	4 (4)	Mannitol utilization	new		CcpA, MtlR
yghZ	lp_3489	4 (7)	Predicted oxidoreductase	new
lacZS	lp_3469	5 (7)	Beta-galactosidase; Lactose/galactose permease	new		CcpA, LacR2
pnuC	lp_0259	4 (7)	Nicotinamide mononucleotide transporter	new		CcpA, NrdR
lacX	LSEI_2598	4 (5)	Aldose 1-epimerase	new
lulA	LSEI_2070	4 (4)	Lactate utilization protein A	new
glgBCDAP-amy1	lp_0020	4 (5)	Glycogen utilization	new
sorD-srlMRAEB	lp_3657	4 (4)	Sorbitol utilization	new
simA	LSEI_0369	3 (3)	Maltose-6'-phosphate glucosidase	new
licT-bglPH	lp_0904	3 (3)	Beta-glucosides utilization	new
lacS	LBUL_1115	3 (4)	Lactose/galactose permease	known	11807052
cad	lp_1070	3 (4)	Predicted pheromone precursor lipoprotein	new
acrBCAD	LAF_0298	3 (5)	Arginine catabolism	new
rafR	LBA1443	3 (4)	Raffinose utilization transcriptional regulator RafR, AraC family	new
ycbB	LAF_0297	3 (3)	Signal transduction response regulator	new
fbp	LSA1778	3 (5)	Fructose-1,6-bisphosphatase	new
adhA	LSA1702	4 (6)	Alcohol dehydrogenase	new		CcpA, Rex
rhaYBUAD	lp_3596	3 (3)	Rhamnose utilization	new
LBA0143	LBA0143	3 (6)	Maltodextrin glucosidase/Alpha-glucosidase	new
lrgAB	lp_3255	3 (4)	Antiholin-like proteins	new
glcTP	LBA1479	3 (3)	Beta-glucosides utilization	new
npr	lp_2544	4 (10)	NADH peroxidase	new		CcpA, PerR
arcDT	LVIS_2031	3 (3)	Arginine catabolism	new
galM	LAF_1662	3 (3)	Galactose mutarotase	new
ackB	LBA1873	3 (3)	Acetate kinase	new
ptcA-aguDA1-arcC2-aguA2-PEPE_0194	PEPE_0189	2 (3)	Polyamines metabolism	new
sufCDSAB	lp_1468	4 (13)	Iron-sulfur cluster assembly proteins	new
pgm	lp_0764	5 (15)	Phosphoglucomutase	new
fucR	lp_3598	2 (2)	L-fucose utilization transcriptional regulator FucR, DeoR family	new
ldh	LSA1606	3 (6)	L-lactate dehydrogenase	new		CcpA, Rex
scrTP	LAR_1453	2 (3)	Sucrose utilization	new		CcpA, ScrR
msmEFG	LBA1442	1 (1)	Multiple sugar ABC transporter	new
fucIKTU	LGG_02685	1 (1)	Fucose utilization	new		CcpA, FucR
msmXYZ	lp_3644	1 (1)	Multiple sugar ABC transporter	new
malXCDA	lp_0175	1 (1)	Maltodextrine utilization; Alpha-amylase	known	22203558	CcpA, MalR, MdxR
CcpB regulon		4 orthologs	Sugar utilization
ccpB-ywbB	lp_2602	4 (4)	Sugar utilization regulator; Predicted sugar phosphate hydrolase, HAD superfamily	new
CcpN regulon		4 orthologs	Gluconeogenesis
ccpN	LSA1142	3 (4)	Gluconeogenesis transcriptional regulator	new
yqfL	LSA1143	1 (11)	Predicted phosphotransferase	new
ppdK	LSA1141	3 (3)	Pyruvate phosphate dikinase	new
CelR regulon		1 ortholog	Cellobiose utilization
bglA-celBRA-LEUM_0931-celD	LEUM_0927	1 (1)	Cellobiose utilization	new
CggR regulon		11 orthologs	Glycolysis
cggR-gap-pgk-tpiA-eno	lp_0788	11 (11)	Glycolysis	known	21375718
CopR regulon		15 orthologs	Copper resistance
copR	lp_3365	14 (15)	Copper transport transcriptional regulator CopR, CopY family	new
copB	lp_3363	9 (10)	Copper-translocating P-type ATPase	new
copA2A3A	LBA1964	8 (8)	Copper-exporting ATPase	new
CtsR regulon		10 orthologs	Stress and heat shock
clpE	lp_1269	10 (15)	ATP-dependent Clp protease, ATP-binding subunit ClpE	new		CtsR, HrcA
clpP	lp_0786	10 (14)	ATP-dependent Clp protease proteolytic subunit	new		CtsR, HrcA
ctsR	lp_1018	8 (10)	Stress and heat shock response transcriptional regulator	known	19933364
clpC	lp_1019	8 (15)	ATP-dependent Clp protease ATP-binding subunit	known	19933364	CtsR, HrcA
hrcA-grpE-dnaKJ	lp_2029	6 (15)	Heat shock response proteins	new
clpB	lp_1903	5 (6)	ATP-binding subunit of Clp protease and DnaK/DnaJ chaperones	new		CtsR, HrcA
groSL	lp_0727	4 (15)	Heat shock chaperones	new		CtsR, HrcA
hsp	lp_0129	1 (12)	Small heat shock protein	known	19933364
CzcR1* regulon		3 orthologs	Cobalt-zinc-cadmium resistance
czcR1	LJ0376	3 (3)	Cobalt-zinc-cadmium resistance transcriptional regulator	new
czcD	LJ0377	2 (7)	Cobalt-zinc-cadmium resistance protein	new
cadD1	LAR_1705	1 (4)	Predicted permease, cadmium resistance protein	new
CzcR2* regulon		3 orthologs	Cobalt-zinc-cadmium resistance
czcR2	LVIS_0395	3 (3)	Cobalt-zinc-cadmium resistance transcriptional regulator	new
czcX	LGG_02417	1 (1)	Predicted cobalt-zinc-cadmium resistance protein	new
cadD2	LVIS_0396	2 (3)	Predicted permease, cadmium resistance protein	new
DeoR regulon		5 orthologs	Deoxynucleoside utilization
deoCBDR-pdp	LVIS_1595	3 (5)	Deoxynucleoside utilization	new
LAF_1741-rbsk1	LAF_1741	2 (2)	Hypothetical; Ribokinase	new
nupC	lp_3204	2 (8)	Pyrimidine-nucleoside Na+(H+) cotransporter	new
ExuR* regulon		2 orthologs	Hexuronate utilization
exuR	LVIS_0147	1 (2)	Predicted hexuronate utilization transcriptional regulator	new
uxaC	LVIS_0150	2 (2)	Uronate isomerase	new
uxaTE	LVIS_0148	1 (1)	Predicted hexuronate transporter; Tagaturonate epimerase	new
FabT regulon		8 orthologs	Fatty acid biosynthesis
fabATH-acpP-fabDGF-accB-fabZ-accCDA-fabI	LSEI_2120	8 (13)	Fatty acid biosynthesis	new
FatR regulon		3 orthologs	Toxic fatty acid stress response
fatR	LSEI_0061	3 (3)	Predicted transport transcriptional regulator FatR, TetR family	new
cypB	LSEI_0060	2 (9)	Cytochrome P450 CYP102A3	new
PF06100	LSA0235	1 (7)	Predicted oxidoreductase	new
COG1511	OEOE_0180	1 (2)	Predicted membrane protein	new
FlpA regulon		13 orthologs	Heavy metal resistance
cadA	lp_3435	13 (14)	Lead, cadmium, zinc and mercury transporting ATPase	new
copZ	lp_3442	13 (14)	Copper chaperone	known
dps	lp_3441	10 (12)	Iron-binding antioxidant protein	known
flpA	lp_1442	10 (13)	Heavy metal resistance transcriptional regulator	known
FlrR* regulon		3 orthologs	Nucleoside utilization
flrR	lp_3097	3 (3)	Predicted nucleoside utilization transcriptional regulator	new
flr	lp_3098	3 (3)	Putative NADPH-dependent flavonoid reductase	new
FruR regulon		8 orthologs	Fructose utilization
fruRBA	lp_2095	8 (8)	Fructose utilization	new
FucR* regulon		1 ortholog	Fucose utilization
fucIKTU	LGG_02685	1 (1)	Fucose utilization	new
GalR regulon		10 orthologs	Galactose metabolism
lacLM	lp_3483	5 (11)	Beta-galactosidase	new		CcpA, GalR
galKETRM	lp_3482	10 (12)	Galactose utilization	known	12839781	CcpA, GalR
LVIS_1906-lacS	LVIS_1906	2 (2)	Hypothetical; Lactose/galactose permease	new
lacS2	lp_3486	2 (2)	Lactose/galactose permease	new
melA	LAR_0857	3 (3)	Alpha-galactosidase	new
GlnR regulon		9 orthologs	Nitrogen metabolism
glnR	lp_1580	9 (9)	Nitrogen metabolism transcriptional regulator, MerR family	known	1359838
glnA	lp_1581	9 (15)	Glutamine synthetase type I	known	1359838
nrgA	lp_0349	9 (12)	Ammonium transporter	new
glnPQ	lp_0802	5 (11)	Glutamine ABC transporter	new
asnB	lp_2830	4 (4)	Aspartate ammonia-lyase	new
gluQUMP	lp_0878	3 (13)	Glutamate ABC transporter	new
GntR1* regulon		8 orthologs	Galacturonate and glucuronate utilization
gntR1	lp_1157	5 (8)	Gluconate utilization transcriptional regulator GntR, RpiR family	new
gntZKP	lp_1251	8 (8)	Gluconate utilization	new
GntR2* regulon		2 orthologs	Gluconate utilization
gntKTR2	LAF_1047	2 (2)	Gluconate utilization	new
GutR regulon		4 orthologs	Sorbitol utilization
gutFRMCBA	lp_3657;lp_3623	4 (4)	Sorbitol utilization	known
HrcA regulon		14 orthologs	Heat shock response
groSL	lp_0727	14 (15)	Heat shock protein 60 family co-chaperones	known	17129387	CtsR, HrcA
hrcA-grpE-dnaKJ	lp_2029	13 (15)	Heat shock response proteins	known	17129387	CtsR, HrcA
clpE	lp_1269	10 (15)	ATP-dependent Clp protease, ATP-binding subunit	known	18240137	CtsR, HrcA
hsp	lp_0129	8 (12)	Small heat shock protein	known	21954366	CtsR, HrcA
clpP	lp_0786	8 (15)	ATP-dependent Clp protease proteolytic subunit	new		CtsR, HrcA
clpL	lp_3583	5 (14)	ATP-dependent Clp protease ATP-binding subunit	new
HxlR* regulon		2 orthologs	Hexulose metabolism
LVIS_0438	LVIS_0438-usp-LVIS_0440-kdgK-hxlAB	2 (2)	Hexulose metabolism, predicted	new
hxlR	LVIS_0444	1 (2)	Predicted hexulose metabolism transcriptional regulator HxlR, LacI family	new
IolR regulon		1 ortholog	Myo-inositol catabolism
iolTABCDGEJK	LGG_00261	1 (1)	Myo-inositol catabolism	new
iolR	LGG_00260	1 (1)	Myo-inositol catabolism transcriptional regulator, DeoR family	new
LacR regulon		2 orthologs	Lactose utilization
lacRABDC-LSEI_0676	LSEI_0681	2 (2)	Lactose utilization	new
LSEI_2550	LSEI_2550	2 (2)	Hypothetical extracellular protein precursor	new
LacR2 regulon		3 orthologs	Lactose utilization
lacZS	lp_3469	5 (7)	Beta-galactosidase; Lactose/galactose permease	new
lacR2	lp_3470	6 (3)	Lactose utilization transcriptional regulator, LacI family	new
LBA0573 regulon		4 orthologs	Multidrug resistance
LBA0573	LBA0573	4 (4)	Predicted multidrug resistance transcriptional regulator, MarR family	new
LBA0574-75	LBA0574	4 (10)	Predicted multidrug ABC transporter	new
LBA1472 regulon		2 orthologs	Sugar utilization
LBA1472	LBA1472	2 (2)	Predicted sugar utilization transcriptional regulator, LacI family	new
LBA1471-70	LBA1471	2 (2)	Predicted permease; Hypothetical	new
LBA1638 regulon		4 orthologs	Transport
LBA1638	LBA1638	4 (4)	Predicted transcriptional regulator, TetR family	new
ydgH	LBA1637	4 (9)	Predicted membrane protein, MmpL family	new
LexA regulon		15 orthologs	SOS response
lexA	lp_2063	15 (15)	SOS-response regulator and protease LexA	new
uvrBA	lp_0772	13 (15)	Excinuclease ABC, subunits B and A	new
recA	lp_2301	13 (15)	DNA recombinase A	new
parEC	lp_1840	7 (15)	Topoisomerase IV	new
addBA	lp_2694	7 (15)	ATP-dependent nuclease	new
dinG	LSA0912	2 (8)	DinG family ATP-dependent helicase	new
xerC	LSA0967	6 (11)	Site-specific DNA-tyrosine recombinase	new
dnaE	lp_1899	4 (15)	DNA polymerase III alpha subunit	new
uvrC	lp_2109	5 (15)	Nuclease subunit of the excinuclease complex	new
srmB	lp_0308	4 (6)	DinG family ATP-dependent helicase	new
lp_0307-06	lp_0307	4 (4)	Hypothetical	new
uvrX-LSEI_1048	LSEI_1049	3 (3)	Nucleotidyltransferase/DNA polymerase for DNA repair; Hypothetical	new
umuC-lp_3022	lp_3023	3 (3)	UV-damage repair protein; Hypothetical	new
dinP-nrnA-rheB	lp_2280	3 (14)	DNA reparation	new
LJ1265 regulon		2 orthologs	Pentose utilization
LJ1265-64-63	LJ1265	1 (2)	Pentose utilization	new
LJ1266-67-68	LJ1264	2 (2)	Pentose utilization	new
Lp_2615 regulon		9 orthologs	Hypothetical ABC transporter
lp_2615-14-13	lp_2615	9 (9)	Predcted transcriptional regulator, GntR family; Predicted multidrug ABC transporter	new
Lp_2742 regulon		7 orthologs	Hypothetical ABC transporter
lp_2742	lp_2742	7 (7)	Predcted transcriptional regulator, GntR family	new
lp_2743	lp_2743	6 (6)	Predicted ABC transporter, ATP-binding protein	new
lp_2744	lp_2744	2 (2)	ABC transporter, permease protein	new
LAF_1398	LAF_1398	2 (2)	Hypothetical	new
lp_2739-40	lp_2739	3 (11)	Predicted antimicrobial peptide ABC transporter	new
Lp_3221 regulon		3 orthologs	Predicted sucrose utilization
agl4-scrT	lp_3220	3 (3)	Predicted glycosyl hydrolase; Sucrose-specific PTS	new
lp_3221	lp_3221	3 (3)	Predicted sucrose transport transcriptional regulator, LacI family	new
LSEI_0081 regulon		3 orthologs	Transport
LSEI_0081	LSEI_0081	3 (3)	Predicted transcriptional regulator, TetR family	new
LSEI_0080	LSEI_0080	3 (3)	Predicted permease, MSF family	new
LSEI_0368 regulon		2 orthologs	Sugar utilization
LSEI_0368	LSEI_0368	2 (2)	Predicted sorbose utilization transcriptional regulator	new
tal-LSEI_0366	LSEI_0367	2 (2)	Sugar utilization	new
MalR regulon		7 orthologs	Maltose utilization
malT	lp_1729	7 (7)	Predicted sugar transporter;	new		CcpA, MalR, MdxR
mapA-pgmB	lp_1730	7 (11)	Maltose/trehalose phosphorylase; Beta-phosphoglucomutase	new		CcpA, MalR, MdxR
malXCDA	lp_0175	1 (1)	Maltodextrine utilization; Alpha-amylase	known	22203558	CcpA, MalR, MdxR
malR-mdxR-agl1	lp_0172	1 (7)	Maltose utilization transcriptional regulator; Maltose/maltodextrin utilization transcriptional regulator; Oligo-1,6-glucosidase	new
MalR3* regulon		6 orthologs	Maltose/maltodextrin utilization
nplT	lp_2757	6 (12)	Neopullulanase	new		CcpA, MalR3, MdxR
malR3	lp_3531	5 (6)	Predicted maltose/maltodextrin utilization transcriptional regulator MalR3, LacI family	new
malT2	lp_3533	5 (5)	Predicted maltose/maltodextrin permease	new
agl3	lp_3534	1 (4)	Alpha-xylosidase (EC 3,2,1,-)	new		CcpA, MalR3
MdxR* regulon		5 orthologs	Maltose/maltodextrin utilization
malT	lp_1729	1 (7)	Predicted sugar transporter;	new		CcpA, MalR, MdxR
mapA-pgmB	lp_1730	4 (11)	Maltose/trehalose phosphorylase; Beta-phosphoglucomutase	new		CcpA, MalR, MdxR
malXCDA	lp_0175	1 (1)	Maltodextrine utilization; Alpha-amylase	new		CcpA, MalR, MdxR
agl	lp_0174	4 (6)	Oligo-1,6-glucosidase	new		CcpA, MalR3, MdxR
nplT	lp_2757	4 (7)	Neopullulanase	new		CcpA, MalR3, MdxR
MleR regulon		12 orthologs	Malate utilization
mleR	lp_1116	10 (12)	Malate utilization transcriptional regulator	new
mleSP	lp_1118	11 (11)	Malate utilization	new
MntR regulon		8 orthologs	Manganese homeostasis
mntH	lp_2992	8 (11)	Manganese transport protein	new
mntCBA	lp_1095	4 (5)	Manganese ABC transporter	new
SusR regulon		1 ortholog	Fructooligosaccharides utilization
susT1T2XHKA	LBA0505	1 (1)	Fructooligosaccharides utilization	new
MtaR regulon		2 orthologs	Manganese homeostasis
mtaR	lp_1857	1 (2)	Methionine biosynthesis	new
yxjH	lp_1856	1 (2)	Methionine synthase II, cobalamin-independent	new
MtlR regulon		4 orthologs	Mannitol utilization
mtlARF	lp_0230	4 (4)	Mannitol utilization	new		CcpA, MtlR
MurR regulon		4 orthologs	N-acetylmuramate utilization
murXQPR	lp_3524	4 (6)	N-acetylmuramate utilization	new
NagR regulon		15 orthologs	N-acetylglucosamine utilization
glmS	lp_0822	13 (15)	Glucosamine--fructose-6-phosphate aminotransferase	new
nagB	lp_0226	12 (14)	Glucosamine-6-phosphate deaminase	new
nagA	lp_0562	7 (9)	N-acetylglucosamine-6-phosphate deacetylase	new
nagP	lp_2969	3 (3)	N-acetylglucosamine-specific PTS system, EIIABC component	new
NiaR regulon		5 orthologs	NAD metabolism
niaP	lp_2514	4 (6)	Niacin transporter	new		NiaR, NrtR
niaR	lp_2770	2 (5)	NAD biosynthesis transcription regulator, HTH_11 family	new
pncB	lp_2771	1 (8)	Nicotinate phosphoribosyltransferase	new
NihR* regulon		5 orthologs	Nickel homeostasis
nihR	LSA0783	5 (5)	Predicted nickel homeostasis transcriptional regulator	new
LSA0784-85-86-87-88-89-90	LSA0784	5 (5)	Hypothetical	new
nikMQO	LSA0782	2 (2)	Nickel ECF transporter	new
nixA	LVIS_1854	3 (4)	High-affinity nickel permease	new
NrdR regulon		13 orthologs	Ribonucleotide metabolism
pnuC	lp_0259	9 (13)	NrdR-regulated deoxyribonucleotide transporter	new
dgk1	lp_1011	7 (11)	Deoxyadenosine/deoxyguanosine kinase	new
dgk2	lp_1329	10 (13)	Deoxyadenosine/deoxyguanosine kinase	new
nrdDG	lp_2932	12 (14)	Ribonucleotide reductase of class III	new
nrdJ	LBA0041	6 (6)	Ribonucleotide reductase of class II	new
nrdHIEF	lp_0694	9 (12)	Ribonucleotide reductase of class Ib	new
NrtR regulon		8 orthologs	NAD biosynthesis
pncAB	LSEI_2767	6 (13)	Nicotinamidase; Nicotinate phosphoribosyltransferase	new
niaP	lp_2514	2 (6)	Niacin transporter	new		NiaR, NrtR
OglR* regulon		2 orthologs	Oligoglucosides utilization
oglBCDA-ogl-oglR	SMU,100	1 (1)	Predicted sugar PTS system; Maltodextrin glucosidase	new
OglR2* regulon		1 ortholog	Oligoglucosides utilization
oglR2BCD-agl31-oglA-ogl	LSEI_0400	1 (3)	Oligoglucosides utilization
PadR regulon		6 orthologs	Phenolic acid stress response
padC	lp_3665	4 (6)	Phenolic acid decarboxylase	known	15066807
padR	lp_3664	4 (6)	Phenolic acid stress response transcriptional regulator PadR, PadR family	known	15066807
PerR regulon		9 orthologs	Iron homeostasis; Oxidative stress response
pcl2-pcl1	lp_3360	7 (9)	Predicted membrane proteins	new
ycnB	lp_3303	8 (11)	Predicted permease	new
ceuO	lp_0355	4 (8)	Predicted copper oxidase	new
cadA	lp_3435	6 (12)	Predicted cation-transporting ATP-ase	new		FlpA, PerR
ybbLM	lp_3225	4 (11)	Predicted ABC transporter	new
npr	lp_2544	5 (10)	NADH peroxidase	new		CcpA, PerR
ahpCF	LAF_0409	4 (5)	Alkyl hydroperoxide reductase	new
perR	lp_3247	6 (9)	Peroxide stress response transcriptional regulator PerR, Fur family	new
PflR* regulon		1 ortholog	Formate metabolism
pflB	lp_2598	1 (1)	Pyruvate formate-lyase	new
pflA	lp_2596	1 (1)	Pyruvate formate-lyase activating enzyme	new
pflR	lp_2597	1 (1)	Pyruvate-formate lyase operon transcriptional regulator, DeoR family	new
PurR regulon		15 orthologs	Purine biosynthesis
purCSQLFMNHD	lp_2727	12 (13)	Purine biosynthesis	new
purB	lp_3269	9 (13)	Adenylosuccinate lyase	new
purEK	lp_2729	12 (13)	Purine biosynthesis	new
fhs	lp_1779	3 (14)	Formate--tetrahydrofolate ligase	new
guaC	LSL_1139	10 (13)	GMP reductase	new
purA	lp_3270	8 (14)	Adenylosuccinate synthetase	new
purR	lp_0466	13 (15)	PurR transcription regulator associated with purine metabolism	new
glmU	lp_0467	10 (14)	N-acetylglucosamine-1-phosphate uridyltransferase	new
prsA	lp_0471	4 (13)	Ribose-phosphate pyrophosphokinase (EC 2.7.6.1)	new
pbuO	LSA0087	8 (11)	Guanine/hypoxanthine permease	new
pbuG	lp_0848	4 (6)	Guanine/hypoxanthine permease	new
guaB	LSA0276	3 (3)	Inosine-5'-monophosphate dehydrogenase	new
RbsR regulon		10 orthologs	Ribose utilization
rbsKDU	lp_3660	10 (15)	Ribose utilization	known	10941799	CcpA, RbsR
rbsR	lp_3661	7 (10)	Ribose operon transcriptional regulator, LacI family	new		CcpA, RbsR
rbsP	lp_0498	3 (5)	Predicted ribose permease	new		CcpA, RbsR
Rex regulon		15 orthologs	Anaerobic respiration and fermentation
adhE	lp_3662	11 (13)	Alcohol dehydrogenase	new		CcpA, Rex
noxE	lp_3449	7 (8)	NADH oxidase	new
ldh	LSA1606	4 (6)	L-lactate dehydrogenase	new		CcpA, Rex
dhaT	lp_3051	3 (7)	1,3-propanediol dehydrogenase	new		CcpA, Rex
ackA	LBA0463	2 (2)	Acetate kinase	new
adhA	LSA1702	4 (6)	Alcohol dehydrogenase	new		CcpA, Rex
gldA	LVIS_2165	3 (3)	Glycerol dehydrogenase	new
adhX	lp_3054	2 (7)	Alcohol dehydrogenase	new		CcpA, Rex
rex	lp_0725	5 (15)	Redox-sensitive transcriptional regulator Rex	new
PEPE_0555-56	PEPE_0555	1 (1)	Hypothetical	new
PEPE_1047	PEPE_1047	1 (2)	Putative NAD(P)H-quinone dehydrogenase	new
butA	LSA0292	3 (7)	2,3-butanediol dehydrogenase	new
adhB	LAF_1372	1 (1)	Alcohol dehydrogenase	new
rex2	LSA0848	3 (3)	Redox-sensitive transcriptional regulator Rex paralog	new
pncB-nadE	lp_0565		NAD synthesis	new
RbtR* regulon		4 orthologs	Ribitol utilization
rbtR	LBA1172	4 (4)	Predicted ribitol utilization transcriptional regulator	new
rpiA-rbtD	LBA1174	4 (4)	Ribose 5-phosphate isomerase; Predicted ribitol-5-phosphate dehydrogenase	new
ScrR regulon		10 orthologs	Sucrose utilization
scrA	lp_0185	7 (7)	Sucrose-specific PTS system, IIABC component	new		CcpA, ScrR
scrBR-agl4	lp_0187	8 (10)	Sucrose utilization	new		CcpA, ScrR
scrTP	LAR_1453	2 (3)	Sucrose utilization	new		CcpA, ScrR
sacB	LJ0913	2 (2)	Levansucrase	new
ScrR2* regulon		1 ortholog	Sucrose utilization
scrR2	LEUM_0287	1 (1)	Predicted sucrose utilization regulator ScrR2, LacI family	new
scrA2B2K2	LEUM_0288	1 (1)	Sucrose utilization	new
SdaR regulon		3 orthologs	Glycerate utilization
sdaR	LSA0710	2 (3)	Glycerate utilization transcriptional regulator, SdaR family	new
gnxP-garK	LSA0711	3 (10)	Predicted proton-gluconate symporter; Glycerate kinase	new
TagR* regulon		4 orthologs	Tagatose utilization
tagR	LSEI_2656	4 (4)	Tagatose utilization transcriptional regulator	new
tagKB	LSEI_2655	4 (4)	Tagatose utilization	new
tagD	PEPE_0143	1 (4)	Tagatose 1,6-diphosphate aldolase	new
TreR regulon		10 orthologs	Trehalose utilization
treRAP	lp_0262	10 (10)	Trehalose utilization	known	16461669	CcpA, TreR
UxuR* regulon		1 ortholog	Glucuronate utilization
uidB-uxaC	LVIS_0136	1 (3)	Predicted oligogalacturonide transporter; Uronate isomerase	new
uxuB-yqhA-pgmX-pgdH	LVIS_0139	1 (13)	Galacturonate and glucuronate utilization	new
gglX-bglX	LVIS_0137	1 (1)	Beta-galactosidaseglucuronidase; Beta-galactosidase/glucuronidase	new
XylR regulon		4 orthologs	Xylose utilization
xylRAB	LVIS_2109	4 (4)	Xylose utilization	known	9835554	CcpA, XylR
xynT	LVIS_0463	3 (3)	Na+/xyloside symporter	known	9835554	CcpA, XylR
xylT	LAF_0401	3 (3)	D-xylose proton-symporter	new
xylS	LVIS_0462	2 (3)	Alpha-xylosidase	new
xylB2T3	LAF_0405	1 (3)	Beta-xylosidase; Xyloside transporter	new
LVIS_2287-xynT2B	LVIS_2287	1 (1)	Xylose utilization	new
YtrA regulon		8 orthologs	Hypothetical ABC transporter
ytrAB	p_0325	8 (8)	Predcted transcriptional regulator, GntR family; Predicted ABC transporter	new
lp_0327	lp_0327	4 (5)	Predicted ABC transporter, permease protein	new
OEOE_1804	OEOE_1804	2 (2)	Predicted ABC transporter, permease protein	new
lp_1957-56	lp_1956	1 (1)	Predicted ABC transporter, permease protein	new
YwzG* regulon		6 orthologs	Transport
ywzG	lp_3216	6 (7)	Predicted transcriptional regulator, PadR family	new
lp_3217-18	lp_3217	6 (6)	Predicted membrane protein; Hypothetical	new
YxeR* regulon		11 orthologs	Antibiotic resistance
yxeRAB	LSEI_0394	11 (11)	Antibiotic resistance	new
YybA regulon		2 orthologs
yybA-LBA1664	LBA1663	2 (2)	Predicted transcriptional regulator, MarR family; Protease synthase and sporulation negative regulatory protein PAI 1	new
Zur regulon		11 orthologs	Zinc homeostasis
znuA	lp_3302	11 (11)	Zinc ABC transporter	new
znuCB	lp_0463	11 (14)	Zinc ABC transporter	new
rpsN2	lp_2216	6 (12)	Small subunit ribosomal protein S14, zinc-independent	new
lp_0947	lp_0947	5 (5)	Hypothetical	new
zur	lp_0868	7 (11)	Zinc homeostasis transcriptional regulator Zur, Fur family	new
